# Supplementary material for: Reimport of carbon from cytosolic and vacuolar sugar pools into the Calvin–Benson cycle explains photosynthesis labeling anomalies
Source: Proc Natl Acad Sci U S A. 2022 Mar 8;119(11):e2121531119. doi: 10.1073/pnas.2121531119 (PMC8931376; doi:10.1073/pnas.2121531119)
Supplement: Supplementary File [file pnas.2121531119.sd01.xlsx]

## Sheet: Dataset S1
Dataset S1. Experimentally measured mass isotopomer distributions of measured metabolties.
REP1									REP2									REP3
Time (second)	percentage								Time (second)	percentage								Time (second)	percentage
E4P	m0	m1	m2	m3	m4				E4P	m0	m1	m2	m3	m4				E4P	m0	m1	m2	m3	m4
0	92.8024	5.25721	0.509581	0.0001803	1.4306				0	93.491	4.40422	1.10882	0.00107114	0.994897				0	95.0168	3.83526	0.873812	0.178021	0.0961417
30	49.3627	28.0083	19.5282	2.93838	0.162366				30	37.6645	29.5714	24.2965	6.59342	1.87418				30	40.4185	26.5238	25.3003	5.33545	2.42188
60	34.2884	25.9814	24.665	10.064	5.00123				60	32.6531	20.2561	25.7078	11.4028	9.98021				60	24.4577	17.3359	28.0805	16.1562	13.9696
120	25.6999	16.9265	25.6572	18.8347	12.8816				120	18.0183	10.9484	20.5327	19.8975	30.603				120	18.4602	10.9669	22.1367	21.2569	27.1793
180	18.6006	10.0567	21.1494	24.9539	25.2394				180	16.064	7.43407	15.3316	19.1352	42.0352				180	19.2806	9.8405	17.4668	22.3322	31.0799
300	17.2206	4.60338	10.5875	25.1537	42.4349				300	16.0726	4.67326	12.5857	24.323	42.3455				300	12.7037	4.89634	8.71205	20.9489	52.739
420	14.6136	3.74655	8.71156	22.0068	50.9214				420	11.9706	4.65039	8.50675	20.659	54.2132				420	13.9425	3.94613	8.57593	19.3519	54.1836
600	18.6448	4.54626	6.57929	16.589	53.6406				600	8.2113	2.45867	7.12947	17.7549	64.4457				600	11.0068	4.87313	6.15283	15.7286	62.2386
900	9.59127	2.625	2.97756	14.5011	70.3051				900	9.24086	2.90772	3.57415	11.994	72.2832				900	8.45771	1.87645	4.17597	13.0017	72.4882
1800	8.07541	1.41361	1.24088	11.4468	77.8233				1800	11.63	1.77339	4.02645	12.3102	70.26				1800	6.4898	1.77216	2.24825	11.5594	77.9304
3600	3.9794	0.980362	1.21492	8.02504	85.8003				3600	6.07405	1.44267	0.812289	9.62323	82.0478				3600	6.1591	1.60497	1.15553	13.8305	77.2499
5400	9.81155	0.0685937	3.06709	4.77248	82.2803				5400	3.35556	0.567951	2.3353	19.1614	74.5798				5400
7200	3.45936	0.013834	4.03951	0.820664	91.6666				7200	7.87701	0.332045	2.27695	5.20532	84.3087				7200
F6P	m0	m1	m2	m3	m4	m5	m6		F6P	m0	m1	m2	m3	m4	m5	m6		F6P	m0	m1	m2	m3	m4	m5	m6
0	92.1519	6.68916	0.958303	0.0733624	0.0479619	0.0093963	0.0698803		0	91.4497	7.0214	1.36126	0.0748409	0.0512265	0.00835603	0.0332328		0	91.7445	6.51219	1.28189	0.0984554	0.205355	0.0525618	0.105084
30	63.0314	19.1632	11.8972	3.77231	1.48373	0.473524	0.178647		30	52.0092	19.3307	17.2751	7.25917	3.14403	0.699068	0.282707		30	56.9155	18.3577	14.3897	6.76562	2.61543	0.716447	0.239623
60	49.6683	18.1224	15.8936	9.22755	4.99168	1.61802	0.478507		60	46.528	15.5508	14.7994	10.4849	7.93027	3.29925	1.40741		60	38.1401	12.3891	15.7623	12.3259	11.598	5.63202	4.15266
120	33.993	12.0423	14.1353	14.9389	13.677	7.5478	3.66567		120	26.4214	8.01044	10.6557	12.5506	17.7305	11.9442	12.6872		120	29.1744	9.42096	11.4974	13.7655	16.5878	11.2228	8.33109
180	27.6344	6.75248	9.14762	12.7806	17.737	15.2576	10.6903		180	22.5331	5.52204	6.30412	9.95756	16.3286	17.5	21.8547		180	28.2757	6.81871	7.60852	11.0676	16.8503	15.2466	14.1326
300	21.8584	4.72201	5.33521	9.45607	15.9593	21.0477	21.6213		300	21.0747	4.75374	4.87148	8.40805	14.5525	22.0158	24.3237		300	16.3252	3.28759	4.2932	6.93113	12.5842	20.7737	35.805
420	19.4156	3.60966	3.89368	7.39175	12.664	21.188	31.8374		420	16.358	3.7566	3.73918	6.89796	12.3415	22.7688	34.138		420	19.074	3.91431	2.8993	6.3973	11.1946	21.4117	35.1088
600	23.1274	3.65415	2.731	5.36869	8.77697	17.9006	38.4412		600	14.6856	2.67508	2.63702	4.54446	8.67641	19.9287	46.8528		600	17.0081	3.05273	2.70713	5.01455	9.29235	19.6118	43.3133
900	13.9589	1.98379	1.67887	3.3908	6.32031	17.6863	54.9811		900	15.351	2.51143	1.8094	3.45935	6.02342	14.3606	56.4848		900	12.9678	2.12692	1.7603	3.35915	5.92755	16.9449	56.9134
1800	10.1977	1.36094	0.938536	2.51241	4.23294	13.7395	67.0179		1800	13.7718	1.80071	1.41945	2.79954	5.96439	13.7648	60.4793		1800	10.2744	1.45641	1.1457	2.56131	4.21744	14.4972	65.8476
3600	6.39417	0.825158	0.538587	1.41518	2.35424	10.9629	77.5098		3600	7.96923	0.864586	0.683594	1.64729	2.5988	12.0997	74.1368		3600	6.92342	1.04268	0.789008	1.56328	2.15199	8.46163	79.068
5400	2.50999	0.191297	0.361052	1.36438	2.29126	13.5476	79.7344		5400	4.08188	0.470683	0.601306	1.67596	2.71578	12.2096	78.2448		5400
7200	2.11964	0.216133	0.263298	1.00856	1.78571	11.2153	83.3913		7200	2.39037	0.303294	0.439602	1.4058	1.96571	11.6435	81.8517		7200
G6P	m0	m1	m2	m3	m4	m5	m6		G6P	m0	m1	m2	m3	m4	m5	m6		G6P	m0	m1	m2	m3	m4	m5	m6
0	92.214	6.68284	0.963688	0.0129599	0.0473332	0.0093339	0.0698143		0	91.5179	7.02422	1.37017	0.00629894	0.0398177	0.00835305	0.033221		0	91.7948	6.50978	1.28772	0.102078	0.213181	0.0524286	0.039984
30	63.0866	19.1366	11.9101	3.74633	1.47178	0.472529	0.176031		30	52.0157	19.3464	17.2775	7.24734	3.14217	0.688342	0.28254		30	56.9401	18.4242	14.3987	6.67987	2.61322	0.704269	0.23967
60	49.6744	18.1433	15.9021	9.20963	4.97911	1.61508	0.476363		60	46.508	15.5567	14.839	10.4546	7.93248	3.30399	1.40532		60	38.2186	12.3954	15.7741	12.3024	11.5461	5.61937	4.14406
120	34.0103	12.025	14.1468	14.9403	13.6518	7.56386	3.66195		120	26.4411	8.04093	10.6745	12.5368	17.6652	11.9768	12.6646		120	29.1647	9.44877	11.5203	13.7382	16.5819	11.2257	8.32043
180	27.669	6.74721	9.17651	12.7597	17.7223	15.2497	10.6756		180	22.5779	5.52976	6.33111	9.88806	16.3185	17.5191	21.8355		180	28.3974	6.81086	7.64984	10.9665	16.7778	15.2768	14.1208
300	21.8895	4.71881	5.34736	9.43031	15.9339	21.0362	21.6439		300	21.1032	4.76266	4.86802	8.3985	14.5456	22.0174	24.3046		300	16.3479	3.28769	4.32376	6.92757	12.5612	20.721	35.8309
420	19.4569	3.63951	3.90284	7.37433	12.6291	21.1911	31.8062		420	16.3535	3.77675	3.75059	6.84809	12.332	22.798	34.141		420	19.0933	3.91263	2.89812	6.37735	11.1859	21.4322	35.1005
600	23.0702	3.6567	2.73363	5.33533	8.77622	17.9641	38.4638		600	14.7365	2.67792	2.55656	4.46176	8.68887	19.976	46.9024		600	17.0292	3.04534	2.70894	4.97871	9.2895	19.6273	43.321
900	13.9869	1.98188	1.67984	3.38605	6.31755	17.6709	54.9769		900	15.3675	2.52579	1.81767	3.45677	6.01991	14.3611	56.4513		900	12.9806	2.11959	1.779	3.35215	5.88935	16.9044	56.9749
1800	10.2772	1.37011	0.936669	2.47718	4.20528	13.7407	66.9929		1800	14.7901	1.10714	1.34244	3.37339	3.77964	14.8179	60.7894		1800	10.2657	1.46359	1.14591	2.48686	4.20387	14.5308	65.9033
3600	6.42138	0.829065	0.537657	1.41274	2.31801	10.9635	77.5176		3600	8.02718	0.858352	0.685407	1.62758	2.59438	12.0823	74.1248		3600	11.1076	1.49888	1.08396	1.47758	4.11277	8.23646	72.4828
5400	4.15523	0.310117	0.304325	2.02762	8.42334	12.3109	72.4684		5400	4.07249	0.602367	2.13529	2.83223	10.3432	10.4062	69.6081		5400
7200	2.87208	0.332465	0.050235	1.72874	7.81664	10.472	76.7278		7200	2.8299	0.428071	0.641397	2.37861	8.88316	10.4131	74.4257		7200
S7P	m0	m1	m2	m3	m4	m5	m6	m7	S7P	m0	m1	m2	m3	m4	m5	m6	m7	S7P	m0	m1	m2	m3	m4	m5	m6	m7
0	89.2919	7.17673	1.28479	1.62735	0.904395	0.181444	0.194009	0.110734	0	89.815	6.82266	1.17141	1.64545	0.942545	0.239644	0.115848	0.0242992	0	87.7171	7.34414	1.23252	1.84002	1.02353	0.207042	1.25904	0.183238
30	13.1898	26.1938	31.7538	19.3736	10.9103	2.44697	0.888753	0.229774	30	10.3927	18.747	32.6008	27.3772	16.3629	5.34853	1.51174	0.504508	30	9.30239	19.5801	32.3339	25.9999	15.6585	5.317	1.61121	0.325483
60	8.35195	15.0411	27.5444	27.9167	18.9964	10.0761	3.45848	1.25105	60	5.88717	8.85975	21.8144	29.7462	23.1181	16.49	7.11258	2.88975	60	4.44658	4.74355	13.9742	26.2174	25.4782	24.7389	12.4615	6.89225
120	4.58441	3.69748	11.0437	22.4691	24.2588	26.0486	16.5177	6.62347	120	3.48093	1.77214	4.58495	13.9669	21.0486	28.1304	22.1334	20.698	120	3.03303	2.75636	7.31402	14.7704	21.2824	27.7945	22.4505	14.5836
180	3.77001	1.39392	5.03548	13.0236	21.116	29.2083	25.3001	17.2475	180	2.31542	0.698739	2.01731	7.14329	15.089	23.0346	25.9183	34.5473	180	3.26147	1.04725	3.41805	9.57038	17.0618	24.5533	29.7061	21.9698
300	2.14584	0.72645	1.84492	5.40382	12.8836	20.3634	31.9316	32.9281	300	2.50316	0.611361	1.3787	4.43259	11.641	18.8494	31.4559	35.6801	300	2.18414	0.654085	1.03759	3.60553	8.36987	13.1342	29.6897	45.1145
420	2.0642	0.304337	0.690979	3.65362	8.56512	13.4766	31.1619	46.8709	420	2.53375	0.604306	0.814548	4.60599	9.7986	14.9912	30.1561	44.4631	420	1.87979	0.57988	0.854459	3.55822	8.21422	12.8702	26.5264	51.7576
600	2.02969	0.305367	0.424657	2.54237	6.62737	10.7124	26.0276	56.0874	600	1.81002	0.301527	0.568665	2.27378	5.86047	9.44717	23.7465	60.5985	600	2.13529	0.330218	0.759191	4.12657	6.63245	9.13832	28.2445	53.7364
900	1.70011	0.4124	0.224788	2.21426	4.18338	6.15249	21.6192	66.0408	900	1.91601	0.442165	0.322941	2.16234	3.65638	5.15042	17.109	71.5384	900	1.60599	0.235102	0.390105	2.44697	3.93899	5.43101	19.2036	69.2256
1800	1.7912	0.0236255	0.260752	1.94619	2.74717	3.54816	15.7226	76.5316	1800	1.58865	0.236695	0.422102	1.06192	3.62554	6.18915	14.7089	75.3451	1800	1.19835	0.224748	0.324148	0.405712	1.66274	2.91976	16.4901	78.2765
3600	1.17769	0.220193	0.210842	1.989	2.15768	2.32635	11.9964	81.9843	3600	1.38827	0.161345	0.220616	2.32592	2.55004	2.77416	14.1453	78.8302	3600	0.957924	0.432191	0.130601	0.464439	1.10439	1.74434	10.2558	85.5999
5400	0.123057	0.126271	0.0482569	0.0243546	3.67473	7.32511	17.5601	74.7928	5400	0.156251	0.489728	0.280058	1.96702	4.48538	7.00374	12.3864	76.657	5400
7200	0.0944385	0.0351951	0.0447475	0.234666	2.42081	4.60696	12.3794	82.6046	7200	0.0670501	0.0374061	0.0567163	0.0912069	2.91212	5.73303	11.906	81.4226	7200
R5P	m0	m1	m2	m3	m4	m5			R5P	m0	m1	m2	m3	m4	m5			R5P	m0	m1	m2	m3	m4	m5
0	84.3392	4.91767	7.03669	0.0273957	3.30443	0.374592			0	85.565	4.26308	6.37147	0.656459	2.87663	0.267412			0	86.3759	3.84259	5.5424	0.412167	3.68687	0.140029
30	38.6822	33.2421	16.1772	6.8254	4.45676	0.616378			30	31.7761	30.958	20.205	10.2057	5.85396	1.00125			30	32.4126	24.0395	23.844	11.5724	6.85831	1.27312
60	29.3517	24.0297	21.5479	14.0817	8.83789	2.15104			60	20.4669	21.6561	25.6602	18.5731	9.30433	4.33939			60	15.9902	17.9197	21.5709	18.069	13.7929	12.6572
120	13.5317	14.6784	21.076	24.4003	17.8501	8.46353			120	13.4	9.99408	18.5133	21.2901	18.1135	18.6891			120	10.4697	10.5233	19.3684	22.3044	18.85	18.4842
180	7.84847	6.61283	15.2629	22.4774	26.1362	21.6622			180	9.90603	5.53023	12.8694	17.7364	24.2227	29.7352			180	12.4649	7.63229	14.9824	18.1589	25.4707	21.2908
300	5.87542	4.38794	12.7252	17.2242	29.1258	30.6613			300	7.26138	4.28725	11.3741	13.5859	26.3181	37.1733			300	5.47724	3.48524	10.7316	14.5502	25.0946	40.6611
420	5.11794	3.02657	8.29198	12.0663	27.3646	44.1325			420	6.37919	2.84148	9.42541	11.8262	26.9865	42.5412			420	6.01345	2.68968	10.8844	10.1768	27.9116	42.3241
600	6.10303	2.21335	9.47151	9.19642	21.5286	51.4871			600	3.92825	2.02775	7.37516	9.46087	20.8232	56.3848			600	5.89356	3.00607	13.2659	8.216	21.7844	47.8341
900	6.58665	1.59288	7.57213	5.56955	18.8279	59.8508			900	6.11744	1.37895	6.75925	7.06431	18.4542	60.2259			900	4.58142	0.995788	6.7195	6.0408	18.0946	63.5679
1800	4.64948	1.0693	7.95429	4.52044	17.7936	64.0129			1800	2.75195	1.59874	3.49586	8.76441	10.4493	72.9397			1800	4.86785	0.707297	7.83405	3.90287	17.489	65.1989
3600	3.76372	0.683185	5.92063	4.16833	12.365	73.0991			3600	1.96942	0.17973	6.10394	3.04451	15.6506	73.0518			3600	1.53389	0.477083	1.90519	4.77558	5.56781	85.7404
RU5P/XU5P	m0	m1	m2	m3	m4	m5			RU5P/XU5P	m0	m1	m2	m3	m4	m5			RU5P/XU5P	m0	m1	m2	m3	m4	m5
0	87.5309	5.08916	6.98742	0.0283988	0.114889	0.249286			0	88.5773	4.33491	6.68228	0.206085	0.094243	0.105184			0	90.256	4.02365	5.54643	0.0201318	0.1116	0.0421428
30	40.1843	34.5543	16.5569	7.08606	0.979646	0.63883			30	33.1628	32.311	20.3946	10.5332	2.55933	1.03918			30	34.347	26.1402	24.6177	12.3538	1.2859	1.25536
60	31.55	25.943	22.6844	15.2004	2.34751	2.27471			60	20.7198	22.0107	25.1096	18.8468	8.85716	4.45598			60	16.0232	18.0684	21.6312	18.2187	13.2287	12.8297
120	13.5358	14.8211	21.0078	24.7957	17.2522	8.58742			120	13.4258	10.1936	18.9958	21.7628	16.5174	19.1046			120	10.9062	10.567	19.6374	22.304	17.8169	18.7685
180	7.90753	6.54203	15.1612	22.7176	25.797	21.8747			180	9.88087	5.62747	13.2224	17.9885	22.9926	30.2881			180	12.4306	7.73201	14.8903	18.5377	24.7439	21.6655
300	5.76653	4.38995	12.8135	17.2893	28.6365	31.1042			300	6.93106	4.33879	11.2985	13.7492	26.011	37.6715			300	5.62657	3.70416	10.3157	14.7415	24.1002	41.5119
420	5.17344	3.09039	7.93477	12.3208	26.4277	45.053			420	6.45478	2.85267	9.45264	11.9139	26.0628	43.2633			420	6.19649	2.71374	10.8652	10.3056	26.8155	43.1035
600	6.02822	2.24743	9.33038	9.17366	20.9405	52.2798			600	3.84816	2.01587	7.31926	9.50689	20.1055	57.2043			600	6.07794	3.10011	13.3027	8.2686	19.9912	49.2594
900	6.38084	1.49375	7.43915	5.6933	17.9007	61.0923			900	6.27572	1.3779	6.5236	7.09742	16.465	62.2603			900	4.56639	1.01708	6.44769	6.06731	16.7244	65.1771
1800	4.66884	1.07393	7.90162	4.68836	16.1517	65.5155			1800	1.13907	0.886142	3.35103	5.10777	13.1241	76.3919			1800	4.46901	0.688173	7.98077	3.92914	16.5427	66.3902
3600	3.81408	0.67591	5.86303	4.05532	12.2334	73.3583			3600	1.99186	0.127511	5.72005	3.06949	14.6412	74.4499			3600	0.762243	0.370782	2.59035	2.04034	9.8161	84.4202
GAP	m0	m1	m2	m3					GAP	m0	m1	m2	m3					GAP	m0	m1	m2	m3
0	95.455	3.42461	0.908785	0.21162					0	95.8722	3.01411	1.0227	0.0909865					0	95.4012	3.38293	1.19017	0.0256627
30	44.6765	42.7101	9.49874	3.11468					30	32.6668	49.6805	11.1312	6.52149					30	39.543	42.9651	12.3936	5.09828
60	29.9164	42.4272	18.1438	9.51259					60	28.201	38.6234	18.2927	14.8829					60	19.2616	37.4183	20.0693	23.2509
120	17.6385	33.142	25.2192	24.0003					120	12.5652	24.0922	21.5516	41.791					120	15.4975	24.9773	24.0592	35.466
180	10.7789	20.5338	28.9994	39.6879					180	11.004	16.7345	21.5986	50.6629					180	13.784	16.9216	26.2354	43.059
300	8.40537	11.6789	28.1162	51.7996					300	8.74693	11.0581	25.4334	54.7615					300	7.37621	9.47922	21.1544	61.9901
420	6.79572	8.28773	21.3794	63.5372					420	5.94453	7.78074	21.3216	64.9531					420	6.44864	7.74485	19.5141	66.2924
600	4.4076	5.94301	17.7923	71.8571					600	4.00799	5.38873	16.3212	74.2821					600	6.81271	6.35328	16.3862	70.4478
900	3.41084	3.22774	13.2358	80.1257					900	5.88306	4.79375	11.122	78.2012					900	4.46589	4.05012	11.6548	79.8292
1800	2.78044	2.63161	9.47104	85.1169					1800	6.74646	3.5114	11.1689	78.5732					1800	2.47301	2.1341	10.0135	85.3794
3600	1.3981	1.48427	7.25062	89.867					3600	1.78103	2.28229	8.2307	87.706					3600	3.11823	1.57563	6.52617	88.78
5400	1.39395	1.08005	8.36914	89.1569					5400	0.927458	0.42048	7.31701	91.3351					5400
7200	2.87626	0.102125	4.97434	92.0473					7200	1.9929	0.805975	5.02616	92.175					7200
DHAP	m0	m1	m2	m3					DHAP	m0	m1	m2	m3					DHAP	m0	m1	m2	m3
0	96.0595	3.36516	0.533455	0.0418875					0	96.4351	2.94895	0.541301	0.0746473					0	95.875	3.46789	0.630301	0.0267962
30	43.9801	43.3719	9.4705	3.17751					30	31.768	50.4774	11.1081	6.64652					30	38.6496	43.8067	12.3503	5.19332
60	29.4428	42.8851	18.0859	9.58622					60	27.1561	39.1837	18.6005	15.0597					60	18.7737	37.7341	19.7767	23.7156
120	17.1388	33.3263	25.1978	24.337					120	12.0899	24.3609	21.2335	42.3158					120	15.0973	25.3448	23.6786	35.8793
180	10.5341	20.4122	29.0101	40.0435					180	10.1223	17.0096	21.5597	51.3084					180	12.9049	17.1668	25.9581	43.9702
300	7.87286	11.6211	28.3555	52.1506					300	8.30744	11.13	25.3289	55.2337					300	6.94051	9.68663	20.6442	62.7286
420	6.4933	8.19494	21.0363	64.2754					420	5.45436	7.85913	21.01	65.6765					420	6.01578	7.7856	19.3159	66.8827
600	4.0466	5.8314	17.6634	72.4586					600	3.64541	5.40855	16.325	74.6211					600	6.46406	6.38883	15.9042	71.2429
900	3.16204	3.24525	13.0998	80.4929					900	5.15904	4.69658	10.9819	79.1625					900	3.96777	3.89124	11.6359	80.5051
1800	2.7062	2.60073	9.08525	85.6078					1800	6.21559	7.72209	14.8157	71.2467					1800	2.07356	2.16183	9.80314	85.9615
3600	1.18155	1.40487	7.04687	90.3667					3600	1.3617	2.2986	8.34102	87.9987					3600	4.13922	2.11662	8.3558	85.3884
5400	1.39395	1.08005	8.36914	89.1569					5400	0.927458	0.42048	7.31701	91.3351					5400
7200	2.87626	0.102125	4.97434	92.0473					7200	1.9929	0.805975	5.02616	92.175					7200
PGA	m0	m1	m2	m3					PGA	m0	m1	m2	m3					PGA	m0	m1	m2	m3
0	95.556	3.47686	0.741551	0.225552					0	96.0873	3.04612	0.635081	0.231515					0	94.8472	4.04129	0.989865	0.12168
30	42.9049	42.0299	10.8198	4.24545					30	35.8943	47.2677	10.1487	6.68928					30	33.0272	47.4844	12.8902	6.59808
60	27.6297	43.9061	17.3849	11.0793					60	22.3407	41.481	19.5008	16.6775					60	16.6581	38.6703	19.328	25.3436
120	16.5388	31.9937	25.6949	25.7726					120	11.2499	25.548	20.8653	42.3368					120	9.74719	26.4016	24.4931	39.3581
180	9.97654	20.2461	29.3312	40.4461					180	9.63812	15.6945	20.879	53.7884					180	9.03619	17.9944	30.175	42.7944
300	5.17087	12.0315	26.94	55.8576					300	6.13365	11.6752	24.8419	57.3493					300	5.0497	8.46015	20.9536	65.5366
420	4.65786	8.46095	23.399	63.4822					420	5.40865	8.79235	21.6844	64.1146					420	4.60176	7.62924	20.0245	67.7445
600	4.06326	5.11694	15.4198	75.4					600	3.25179	4.90168	17.8417	74.0049					600	4.49554	5.56243	17.3512	72.5908
900	2.16049	2.88553	14.2371	80.7169					900	6.05384	4.56739	10.7688	78.6099					900	2.62234	3.69479	12.4906	81.1922
1800	1.31619	1.35597	10.1129	87.2149					1800	9.40381	3.5731	11.9476	75.0755					1800	1.4993	2.01125	10.979	85.5104
3600	0.751423	1.38426	7.45898	90.4053					3600	1.29697	1.53984	10.0492	87.114					3600	4.70537	1.7374	7.73493	85.8223
5400	2.29524	1.7332	9.12039	86.8512					5400	4.3267	0.439296	6.40282	88.8312					5400
7200	1.99542	0.695608	6.59715	90.7118					7200	1.26833	0.68777	6.46034	91.5836					7200
RUBP	m0	m1	m2	m3	m4	m5			RUBP	m0	m1	m2	m3	m4	m5			RUBP	m0	m1	m2	m3	m4	m5
0	90.868	5.45712	2.09189	0.524243	0.786617	0.272174			0	92.5901	5.4032	1.63162	0.153174	0.130062	0.091791			0	92.1173	5.60168	1.74316	0.261775	0.126121	0.150012
30	31.1697	38.3664	19.7574	8.47089	1.58693	0.648676			30	19.6501	38.7624	23.0762	14.2585	2.90787	1.34497			30	22.0796	37.5813	21.9509	13.3157	3.48164	1.59079
60	15.7888	30.1404	26.2121	18.9016	6.67901	2.27819			60	11.6978	24.2833	24.8656	24.4116	9.59109	5.15053			60	7.52257	18.4932	20.4276	28.9082	13.6159	11.0325
120	5.62799	14.6605	23.3396	28.4876	17.6666	10.2177			120	4.52651	9.00678	13.467	26.8752	20.2707	25.8538			120	5.01586	8.65842	14.7709	28.626	21.3726	21.5563
180	1.8669	6.16621	14.2902	27.1326	29.6318	20.9123			180	3.05796	3.96397	9.63902	21.0845	24.986	37.2685			180	3.6026	4.50252	10.5859	24.4215	29.6411	27.2465
300	1.52159	2.53913	6.80231	17.474	31.2788	40.3842			300	0.998249	2.45827	6.52971	17.8783	30.2016	41.9339			300	1.43775	1.80586	4.86862	13.1071	27.1004	51.6803
420	0.77551	1.8954	4.61151	12.92	27.4087	52.3888			420	0.691685	1.47682	4.35871	13.2562	28.288	51.9286			420	1.93435	1.70666	3.75816	11.7628	26.5206	54.3174
600	1.01598	0.660375	2.62792	7.79318	22.8555	65.0471			600	0.513033	1.02595	2.71549	7.84804	22.6922	65.2053			600	0.738369	1.37937	2.74495	7.52897	23.5432	64.0651
900	0.800475	0.791076	1.69931	4.98405	18.3859	73.3392			900	1.22771	1.2313	2.14325	6.74911	15.8371	72.8116			900	0.453496	0.759978	1.85569	5.18602	18.1211	73.6238
1800	0.6032	0.149527	0.655093	3.38961	13.3285	81.8741			1800	1.06709	0.409468	1.86425	5.94381	15.5486	75.1668			1800	0.643029	0.217157	1.58472	3.0082	13.4484	81.0985
3600	0.396917	0.130837	0.684827	2.22255	10.4588	86.1061			3600	0.256605	0.363619	0.716684	2.15985	11.7111	84.7921			3600	1.52413	0.661895	0.624562	2.70642	9.93028	84.5527
5400	1.29682	0.828175	2.31642	4.7549	11.7997	79.004			5400	3.93376	0.462734	3.64972	4.10396	7.4618	80.388			5400
7200	3.08448	0.505718	1.77992	0.644725	11.2845	82.7006			7200	0.14855	0.245316	0.759948	2.30419	11.7906	84.7514			7200
FBP	m0	m1	m2	m3	m4	m5	m6		FBP	m0	m1	m2	m3	m4	m5	m6		FBP	m0	m1	m2	m3	m4	m5	m6
0	89.912	6.87056	2.28887	0.399614	0.176663	0.290529	0.061739		0	90.6703	7.39982	1.73967	0.0666696	0.0252558	0.0459614	0.0522923		0	86.4961	7.08793	1.79377	0.261964	0.216796	0.588986	3.55448
30	34.3167	29.4353	20.8484	8.69976	3.61717	1.29746	1.78517		30	23.0215	26.1026	27.0813	13.1287	7.64342	1.78288	1.23968		30	23.8178	28.7849	25.1059	12.6386	6.5893	1.82386	1.2397
60	15.4461	24.0502	26.7214	18.907	10.3244	3.77364	0.777275		60	11.304	17.5672	24.435	19.802	16.1256	6.72699	4.03913		60	14.6182	14.6284	19.4301	17.3732	18.5357	8.31932	7.09498
120	17.5842	15.266	17.7415	17.944	17.3371	9.7078	4.41944		120	8.80255	8.74772	11.5163	15.6378	22.0994	15.4852	17.711		120	6.65981	7.62179	12.5606	17.788	23.9315	16.5938	14.8445
180	7.02586	6.48339	9.53392	16.9361	23.5808	21.6717	14.7682		180	8.58713	6.14272	6.77787	11.6093	19.044	20.1186	27.7204		180	11.3034	6.0754	7.86014	13.5923	19.926	21.5121	19.7307
300	8.15907	5.77554	5.57515	11.3495	17.5911	23.9695	27.5801		300	11.2441	7.14968	6.47386	10.2462	14.9754	22.6415	27.2692		300	5.20036	4.13076	4.65697	8.72532	12.9392	23.3073	41.0401
420	3.18159	3.4351	4.89315	10.0182	13.3619	23.9684	41.1416		420	5.12183	3.81097	4.39521	8.29621	12.964	24.6356	40.7761		420	5.19303	4.01021	4.33727	7.25773	12.5649	23.7541	42.8828
600	4.35735	2.31338	2.80996	5.39836	10.8421	23.3412	50.9377		600	3.15963	2.56936	2.78613	5.90592	9.25195	20.731	55.596		600	5.70606	3.34497	3.98068	7.26547	10.316	21.1987	48.1881
900	6.14222	1.75062	1.97701	4.76769	6.45077	18.3446	60.5671		900	1.44016	1.2467	1.70048	6.6752	9.98779	20.817	58.1326		900	7.20063	2.71448	2.60655	5.66979	6.39154	16.8907	58.5263
1800	2.57349	1.33051	1.31928	3.90437	5.03106	15.682	70.1592		1800	4.12262	1.91226	1.95872	5.02515	6.27532	16.1152	64.5908		1800	4.69005	1.64868	1.93292	4.00137	5.41326	15.5424	66.7713
3600	1.47518	1.0887	1.38311	2.66217	3.51172	11.0048	78.8744		3600	2.52439	1.52648	1.47052	3.681	3.7946	11.7507	75.2523		3600	2.96276	1.93648	2.3994	4.39668	5.03791	12.5817	70.6851
5400	0.490711	0.126346	0.021573	0.0139546	0.57166	1.67803	97.0977		5400	0.219587	0.132099	0.152471	0.0992608	0.343345	0.995603	98.0576		5400
7200	0.517248	0.00866355	0.0622675	1.1515	0.85787	9.8967	87.5058		7200	0.985388	0.136468	0.00970629	0.057362	0.106885	2.10334	96.6008		7200
serine288	m0	m1	m2						serine288	m0	m1	m2						serine288	m0	m1	m2
0	73.2218	19.0641	7.71412						0	73.3317	18.7996	7.86873						0	68.5483	19.4287	12.023
										70.927	21.0972	7.97579							72.0743	20.0955	7.83012
										68.9527	22.5852	8.46207							60.2761	26.2646	13.4593
										56.1241	28.6059	15.2701							55.2932	29.6582	15.0486
180	45.1118	33.3453	21.5429						180	47.7392	30.2558	22.005						180	41.0485	33.9107	25.0408
										33.2709	31.8977	34.8314							31.6389	31.596	36.7652
420	26.8512	32.9367	40.2121						420	25.7432	30.9062	43.3506						420	27.0945	29.49	43.4155
600	17.2046	25.8579	56.9375						600	18.4235	26.4113	55.1652						600	27.6024	26.1876	46.21
900	9.42232	19.639	70.9387						900	24.8158	21.7173	53.4669						900	16.1269	20.0852	63.7879
1800	7.20065	13.8496	78.9498						1800	13.044	17.8559	69.1001						1800	10.1485	15.6643	74.1872
3600	4.86514	11.0186	84.1163						3600	5.2663	12.7934	81.9403						3600	10.0119	10.9065	79.0815
5400	7.9528	11.0888	80.9584						5400	11.2311	10.91	77.859						5400
7200	3.21421	10.6275	86.1583						7200	4.70656	10.3189	84.9746						7200
serine302	m0	m1	m2						serine302	m0	m1	m2						serine302	m0	m1	m2
0	73.5967	18.9477	7.45563						0	71.9455	19.3664	8.68808						0	70.3809	17.8269	11.7922
										70.6291	20.7882	8.58269							72.646	20.0788	7.27517
										69.4525	20.5048	10.0427							63.6378	21.9632	14.3991
										59.356	21.8796	18.7643							59.0623	23.2496	17.6881
180	50.1796	25.1654	24.6551						180	52.0185	21.8066	26.1749						180	45.8572	26.0775	28.0653
										36.6811	24.5118	38.8071							36.2538	22.0405	41.7057
420	33.4045	22.4079	44.1876						420	30.1625	22.3988	47.4387						420	31.073	22.5758	46.3512
600	21.1518	17.7888	61.0594						600	21.4628	19.8678	58.6695						600	31.0336	20.8965	48.0699
900	12.6808	15.2215	72.0976						900	28.4683	16.1173	55.4144						900	17.7326	16.5608	65.7066
1800	9.06419	11.8812	79.0546						1800	15.3203	13.6318	71.0479						1800	11.4613	13.1018	75.4369
3600	6.03467	8.66643	85.2989						3600	6.03409	11.0513	82.9146						3600	10.908	9.44746	79.6446
5400	8.80933	9.57646	81.6142						5400	13.2262	9.18655	77.5872						5400
7200	4.54456	8.9426	86.5128						7200	5.70093	9.9187	84.3804						7200
serine390	m0	m1	m2	m3					serine390	m0	m1	m2	m3					serine390	m0	m1	m2	m3
0	65.0651	22.2645	10.1574	2.51287					0	63.9515	22.6225	10.5808	2.84518					0	62.403	21.6792	10.8047	5.11306
										63.2713	23.0564	10.8833	2.78899						63.4828	23.2743	10.7346	2.50832
										60.5112	23.8474	12.0995	3.54188						53.7166	24.4307	14.149	7.70376
										49.0781	24.0536	17.2973	9.57104						47.7126	24.7677	18.2816	9.23813
180	36.9633	25.1684	22.5157	15.3526					180	40.579	22.8091	20.5086	16.1033					180	34.9077	24.5458	23.7631	16.7835
										26.9566	20.1849	25.1616	27.6969						26.0843	19.1124	23.1681	31.6353
420	22.4624	18.776	24.6173	34.1443					420	20.8604	18.5028	24.424	36.2128					420	22.7992	16.8669	24.1009	36.233
600	14.8935	13.7569	22.4721	48.8775					600	15.186	13.9508	23.8346	47.0285					600	23.4639	15.3198	21.6226	39.5936
900	7.88838	8.21816	19.7426	64.1509					900	21.7795	14.0081	16.9652	47.2472					900	14.3319	9.63189	18.1167	57.9194
1800	5.96054	5.69253	14.0955	74.2514					1800	11.2629	8.42135	16.5754	63.7404					1800	8.52178	7.42768	14.8686	69.1819
3600	3.68159	4.11184	10.3242	81.8824					3600	4.41118	4.5124	11.7068	79.3696					3600	8.91335	5.48995	10.1404	75.4563
5400	5.87744	4.47126	10.9363	78.715					5400	8.87889	5.75565	12.0735	73.2919					5400
7200	1.9828	3.76706	12.5963	81.6538					7200	4.20591	3.56255	11.2779	80.9537					7200
Glycine218	m0	m1							Glycine218	m0	m1							Glycine218	m0	m1
0	82.4162	17.5838							0	82.2888	17.7112							0	79.9344	20.0656
										77.9904	22.0096								78.7634	21.2366
										74.6764	25.3236								65.8193	34.1807
										54.4402	45.5598								53.6342	46.3658
180	47.6059	52.3941							180	45.0694	54.9306							180	45.1169	54.8831
										34.6346	65.3654								30.4686	69.5314
420	27.3776	72.6224							420	27.9223	72.0777							420	27.6954	72.3046
600	26.276	73.724							600	20.0088	79.9912							600	21.6627	78.3373
900	14.3568	85.6432							900	15.4749	84.5251							900	15.5562	84.4438
1800	10.1545	89.8455							1800	14.061	85.939							1800	11.5026	88.4974
3600	8.11434	91.8857							3600	10.0252	89.9748							3600	12.8082	87.1918
5400	18.5229	81.4771							5400	21.0247	78.9753							5400
7200	12.2113	87.7887							7200	10.7351	89.2649							7200
Glycine246	m0	m1	m2						Glycine246	m0	m1	m2						Glycine246	m0	m1	m2
0	76.3591	16.7696	6.8713						0	75.5163	17.0039	7.47979						0	74.1818	16.1011	9.71711
										70.1373	20.5647	9.29801							69.6154	20.4485	9.9361
										65.3173	21.4436	13.2392							57.266	22.2523	20.4817
										44.5119	22.1028	33.3854							42.5787	25.5093	31.912
180	36.1243	27.848	36.0276						180	35.2563	21.2582	43.4854						180	35.3036	26.676	38.0204
										24.5743	22.7087	52.717							21.3927	20.6387	57.9687
420	18.4235	22.4417	59.1347						420	17.7161	22.0975	60.1864						420	19.374	19.5768	61.0493
600	21.1925	15.4497	63.3578						600	12.8704	17.4055	69.7241						600	13.694	16.9418	69.3642
900	8.94791	12.9652	78.0869						900	12.1326	11.4419	76.4255						900	10.7464	12.4213	76.8323
1800	7.5716	8.94203	83.4864						1800	9.40194	10.8785	79.7195						1800	7.67403	8.5516	83.7744
3600	6.68914	6.47676	86.8341						3600	7.24315	7.23407	85.5228						3600	9.55099	7.69726	82.7518
5400	15.3613	8.3365	76.3022						5400	18.1378	9.13371	72.7285						5400
7200	7.66863	8.27257	84.0588						7200	7.32862	8.33851	84.3329						7200
glycolate	m0	m1	m2						glycolate	m0	m1	m2						glycolate	m0	m1	m2
0	45.0206	9.95875	45.0206						0	45.1207	9.75855	45.1207						0	44.6969	10.6063	44.6969
										44.1371	11.7258	44.1371							43.4086	13.1829	43.4086
										43.0786	13.8429	43.0786							43.6754	12.6491	43.6754
										43.1576	13.6847	43.1576							41.9122	16.1756	41.9122
180	40.8315	18.3369	40.8315						180	42.0584	15.8831	42.0584						180	42.0121	15.9757	42.0121
										41.1619	17.6761	41.1619							42.0176	15.9648	42.0176
420	41.2601	17.4799	41.2601						420	40.443	19.114	40.443						420	40.5066	18.9869	40.5066
600	44.3943	11.2114	44.3943						600	41.3047	17.3906	41.3047						600	40.629	18.7419	40.629
900	41.6919	16.6162	41.6919						900	42.9979	14.0043	42.9979						900	42.2092	15.5816	42.2092
1800	42.4279	15.1442	42.4279						1800	40.4629	19.0741	40.4629						1800	43.5673	12.8654	43.5673
3600	43.9904	12.0192	43.9904						3600	43.9749	12.0502	43.9749						3600	40.979	18.042	40.979
5400	41.3861	17.2278	41.3861						5400	39.9956	20.0088	39.9956						5400
7200	42.3686	15.2629	42.3686						7200	40.65	18.7001	40.65						7200
Alanine232	m0	m1	m2						Alanine232	m0	m1	m2						Alanine232	m0	m1	m2
0	76.4752	16.9652	6.55952						0	76.0905	16.9541	6.95538						0	73.0876	17.8784	9.03395
										75.6424	17.5944	6.76319							76.9927	16.2238	6.78352
										76.4237	16.6395	6.9368							76.0611	16.5747	7.36418
										73.1288	17.5564	9.3148							74.1379	16.8786	8.98352
180	69.9215	19.3638	10.7147						180	70.2305	17.848	11.9215						180	72.5773	16.4257	10.997
										68.0431	18.4016	13.5553							63.6618	18.8642	17.474
420	60.0411	20.2636	19.6952						420	59.8536	19.269	20.8774						420	62.9773	18.5082	18.5146
600	55.2765	19.1151	25.6084						600	52.2689	18.3139	29.4172						600	52.1453	18.4903	29.3643
900	42.6323	14.8512	42.5165						900	43.9997	15.6958	40.3045						900	47.3261	17.5221	35.1519
1800	32.9521	12.9351	54.1128						1800	34.4096	14.7659	50.8244						1800	34.5655	13.758	51.6766
3600	26.203	9.31299	64.484						3600	22.8915	10.0981	67.0104						3600	23.0234	9.90938	67.0672
5400	27.3607	10.9398	61.6995						5400	29.5874	8.71366	61.699						5400
7200	14.9965	10.2649	74.7386						7200	11.858	8.396	79.746						7200
Alanine260	m0	m1	m2	m3					Alanine260	m0	m1	m2	m3					Alanine260	m0	m1	m2	m3
0	74.2658	17.8288	6.72459	1.18086					0	74.8543	16.6728	7.49555	0.977358					0	69.6769	17.4449	8.8874	3.99085
										72.6262	19.1072	7.19784	1.06869						74.7701	17.341	6.68261	1.20635
										72.1421	18.6543	7.53898	1.66456						70.9403	18.4268	8.32698	2.30588
										66.6677	20.9179	8.25802	4.15639						69.5491	18.7388	8.57739	3.13472
180	64.8116	19.7665	10.3067	5.11526					180	63.4315	19.2655	10.4983	6.80468					180	66.0051	19.2281	10.0499	4.71692
										61.6206	19.3601	10.8691	8.15016						57.4288	19.2469	11.1718	12.1525
420	53.8383	18.2886	12.6181	15.2549					420	51.6056	21.1842	12.7378	14.4725					420	56.5069	17.2921	12.1506	14.0504
600	50.8191	17.897	12.5397	18.7442					600	45.5294	16.0787	14.6676	23.7242					600	48.5878	16.054	12.6317	22.7264
900	38.6893	14.7099	12.2861	34.3147					900	37.6829	14.1977	12.7438	35.3755					900	42.7047	15.8609	11.5088	29.9256
1800	31.4109	10.3158	9.36465	48.9087					1800	30.2043	11.3334	11.756	46.7063					1800	32.9619	10.1702	9.47908	47.3888
3600	25.004	7.19019	10.1095	57.6963					3600	21.2329	7.16087	8.64138	62.9648					3600	21.3773	7.10201	8.30278	63.2179
Glycerate	m0	m1	m2	m3					Glycerate	m0	m1	m2	m3					Glycerate	m0	m1	m2	m3
0	65.787	21.9374	9.89771	2.37797					0	65.2816	22.0036	10.2533	2.46151					0	64.5085	21.5565	10.6647	3.27028
										64.9151	22.1606	10.3899	2.53441						64.8302	22.2349	10.5057	2.42917
										64.1618	22.5471	10.7397	2.55135						63.8565	22.5664	10.6242	2.95284
										62.2275	22.6489	11.3587	3.76497						61.9675	22.684	11.5308	3.81775
180	60.6484	22.516	11.9872	4.84835					180	61.258	22.2815	11.6948	4.76567					180	61.538	22.4391	11.9402	4.08256
										62.2539	22.0986	11.4399	4.20753						60.4982	21.4141	12.0654	6.02222
420	59.7949	21.7094	12.2948	6.20087					420	62.2886	22.0672	11.3447	4.29958					420	62.2905	21.6318	11.3665	4.71129
600	47.7226	19.5538	12.6419	20.0816					600	61.5129	21.5984	11.3698	5.51892					600	59.4156	21.404	12.01	7.17043
900	56.4696	19.8816	12.2091	11.4397					900	53.1527	19.6535	12.2861	14.9077					900	59.4425	20.8449	11.2475	8.46512
1800	52.7768	18.9576	11.2776	16.988					1800	38.5584	15.7804	13.9611	31.7002					1800	51.6047	19.4328	11.5983	17.3642
3600	28.1578	10.7932	11.0775	49.9715					3600	38.9412	14.7475	11.302	35.0094					3600	35.551	13.0972	10.1624	41.1894
5400	25.8064	11.7041	11.7989	50.6906					5400	33.3644	14.1764	10.2535	42.2058					5400
7200	18.7779	8.77693	11.1917	61.2535					7200									7200
Aspartate 316	m0	m1	m2	m3					Aspartate 316	m0	m1	m2	m3					Aspartate 316	m0	m1	m2	m3
0	65.6846	21.7501	9.84053	2.72483					0	63.977	18.8853	13.7039	3.43373					0	50.8118	25.3529	17.2536	6.5817
										64.3103	17.9062	13.5085	4.27493						66.4367	21.3798	9.25402	2.92948
										69.5881	19.1972	8.57413	2.64055						64.8831	20.1992	10.9288	3.98887
										62.8848	23.4274	10.7656	2.92225						67.4107	20.8116	9.49983	2.27779
180	61.5457	20.735	14.1037	3.61564					180	66.3816	20.3415	9.75247	3.52444					180	60.4229	20.2223	14.2425	5.11238
										62.1798	21.0014	12.7391	4.07966						62.8029	21.3594	11.4396	4.39805
420	60.3114	23.3778	11.8262	4.48463					420	61.2811	21.2142	12.035	5.46979					420	61.0114	21.3275	11.384	6.27704
600	57.4573	21.1732	14.0243	7.34521					600	58.545	20.6535	15.3246	5.47694					600	58.9439	21.6064	12.0928	7.35683
900	56.8021	23.2949	11.6768	8.22627					900	57.493	20.7591	12.8528	8.89501					900	54.8462	19.8214	13.9289	11.4035
1800	54.885	18.4654	14.3351	12.3145					1800	45.5266	23.2219	11.4883	19.7632					1800	54.0469	19.9875	10.4961	15.4696
3600	56.5202	20.4498	10.4916	12.5383					3600	53.6119	16.8711	14.055	15.462					3600	41.2084	19.5727	9.01852	30.2004
5400	47.0243	13.6633	8.99782	30.3146					5400									5400
7200	32.7853	11.9774	9.91239	45.3249					7200									7200
Aspartate 390	m0	m1	m2	m3					Aspartate 390	m0	m1	m2	m3					Aspartate 390	m0	m1	m2	m3
0	65.0382	22.3282	9.93081	2.7028					0	65.8313	20.8813	11.471	1.81639					0	61.7095	24.8354	10.8865	2.56862
										64.9557	22.4834	10.2396	2.32136						65.9381	21.2235	10.3132	2.52519
										64.7132	22.2345	10.5112	2.54106						63.6438	22.4584	11.3803	2.5175
										64.4428	22.2666	10.9679	2.32272						63.9918	23.0915	10.1945	2.72215
180	67.7612	21.4918	9.74038	1.00666					180	64.0392	22.6617	10.5389	2.76017					180	63.0245	24.5179	10.3826	2.075
										63.745	23.1572	10.3281	2.76965						64.3605	21.0246	11.6197	2.99518
420	61.951	22.7084	11.322	4.01856					420	63.5213	20.4125	11.641	4.42517					420	59.2646	22.2089	12.4656	6.06094
600	61.6547	22.137	10.819	5.38936					600	61.0001	21.9291	11.8056	5.26514					600	58.8304	21.8814	12.0297	7.25855
900	58.3767	22.0379	11.3014	8.28396					900	57.8533	21.4067	11.0737	9.66635					900	55.5996	23.2306	11.9341	9.23567
1800	56.348	19.1641	10.7034	13.7845					1800	46.6072	19.6565	11.9844	21.7518					1800	55.3623	19.8292	9.57257	15.2359
3600	57.252	20.9832	9.86152	11.9033					3600	56.4136	19.5861	10.0975	13.9028					3600	41.0986	16.4799	10.5642	31.8573
5400	43.8521	16.6618	11.0631	28.423					5400	42.1175	16.6048	10.6308	30.6469					5400
7200	31.1077	12.9814	12.1133	43.7975					7200	33.1732	13.7522	9.9574	43.1172					7200
Aspartate 418	m0	m1	m2	m3	m4				Aspartate 418	m0	m1	m2	m3	m4				Aspartate 418	m0	m1	m2	m3	m4
0	64.1919	22.6455	10.2679	2.34791	0.546783				0	62.3493	22.8883	11.7307	2.48466	0.547018				0	62.6334	24.0338	9.84987	2.53315	0.949705
										63.3477	22.6518	10.8778	2.75241	0.3702					64.0222	22.8055	9.96053	2.66547	0.546217
										62.9351	23.0665	10.8331	2.57869	0.586611					61.9657	23.4661	11.1154	2.63562	0.817137
										63.1312	23.1581	11.1699	2.26587	0.274876					62.7901	22.8786	10.8928	2.76213	0.676476
180	63.0937	22.2191	10.6413	3.00542	1.04043				180	61.7227	23.0928	11.0017	2.99789	1.18494				180	61.9917	24.2057	9.85931	3.40235	0.540921
										60.7248	23.6419	11.2149	3.05288	1.36544					60.6997	22.4304	11.5393	3.21278	2.11788
420	60.4446	22.0608	11.8397	3.31004	2.34482				420	60.6468	21.5952	11.4906	3.78164	2.48581				420	58.3764	22.5001	11.0533	4.02658	4.04358
600	56.5436	23.0576	11.2137	4.48528	4.69978				600	60.68	22.701	10.4897	2.84919	3.28008				600	57.1367	21.9262	10.825	4.77869	5.33345
900	58.4531	20.6632	10.2057	4.38623	6.29173				900	54.919	21.5851	12.0779	4.49601	6.92199				900	54.3907	22.3195	10.5351	4.68784	8.06682
1800	54.8924	19.8625	10.3755	3.55912	11.3105				1800	44.4157	18.4998	10.4676	7.02476	19.5921				1800	52.6415	20.0277	9.43221	4.58361	13.315
3600	55.5565	20.3067	10.336	3.58278	10.218				3600	52.8104	20.039	10.4634	4.41936	12.2678				3600	39.2275	15.9812	8.67791	5.99103	30.1223
5400	42.3601	14.5815	8.99529	5.41688	28.6462				5400	42.4802	16.6526	8.50855	5.84761	26.5111				5400
7200	30.5635	13.1923	7.62342	7.73648	40.8843				7200	30.9689	12.9529	7.59615	6.42116	42.0609				7200
Glutamate 330	m0	m1	m2	m3	m4				Glutamate 330	m0	m1	m2	m3	m4				Glutamate 330	m0	m1	m2	m3	m4
0	71.4383	19.5285	7.42085	1.38145	0.230892				0	71.146	19.552	7.69051	1.38848	0.22297				0	71.0899	19.8469	7.49049	1.31104	0.261678
										71.0285	19.7171	7.53309	1.48536	0.235998					70.9616	19.7647	7.50425	1.48129	0.288132
										70.9199	19.971	7.40201	1.39715	0.309889					71.2237	19.7798	7.37177	1.39217	0.232503
										70.9367	19.8412	7.53323	1.40647	0.282384					70.834	20.2281	7.23881	1.43122	0.267881
180	71.2364	19.9965	7.35051	1.18242	0.2342				180	70.9789	19.9061	7.45389	1.3925	0.268695				180	70.8293	20.2071	7.35946	1.31942	0.28469
										70.8224	20.0379	7.49012	1.38945	0.260145					70.8549	20.0604	7.58607	1.24619	0.252403
420	70.7543	19.9264	7.66153	1.37951	0.278271				420	71.0351	19.5933	7.52745	1.53447	0.309694				420	70.896	19.9321	7.41814	1.49487	0.258932
600	70.6762	19.6759	7.71539	1.58031	0.352253				600	71.0063	19.8788	7.48248	1.41051	0.221905				600	70.386	20.1037	7.75428	1.51107	0.244935
900	70.8758	19.5599	7.82418	1.41767	0.322391				900	70.0919	20.1266	7.93366	1.52202	0.325844				900	71.0194	19.6379	7.69443	1.35521	0.293099
1800	70.4102	19.6718	7.92171	1.63555	0.360809				1800	68.1118	20.1719	9.04876	1.93061	0.736919				1800	70.3243	19.6574	8.02654	1.62301	0.368804
3600	68.8547	19.5353	9.07237	1.89022	0.647496				3600	70.1355	19.745	8.13138	1.61927	0.368837				3600	67.0261	19.6994	9.53097	2.19616	1.54732
5400	65.0181	19.0315	10.8458	2.81146	2.2931				5400	67.7265	19.3676	9.50885	2.21484	1.18223				5400
7200	59.2028	17.7408	13.0604	4.16375	5.83234				7200	59.6867	17.7421	12.6012	3.88339	6.08661				7200
Glutamate 404	m0	m1	m2	m3	m4				Glutamate 404	m0	m1	m2	m3	m4				Glutamate 404	m0	m1	m2	m3	m4
0	64.0379	22.2911	10.608	2.48793	0.575142				0	64.6815	22.739	9.60926	2.46464	0.505522				0	64.0507	22.8997	10.3217	2.36219	0.36567
										64.4699	22.3099	10.1149	2.42261	0.682733					64.7018	22.1462	10.2343	2.31876	0.598989
										63.7032	22.9362	10.2112	2.58002	0.569416					64.0821	22.5883	10.3939	2.45072	0.484981
										63.9562	22.5686	10.3965	2.4669	0.611837					63.8881	23.1173	10.0196	2.44271	0.53233
180	63.307	23.1238	10.7604	2.43481	0.373991				180	63.2434	23.3887	10.4064	2.43945	0.522019				180	64.0934	22.3816	10.4681	2.57501	0.481791
										63.1726	23.2223	10.5125	2.57388	0.518678					63.85	22.5859	10.6813	2.4926	0.390209
420	62.6885	24.0113	10.4294	2.584	0.286807				420	63.1385	23.0183	10.6917	2.64098	0.510429				420	63.8401	23.0669	10.1506	2.37706	0.565394
600	63.1597	22.9874	11.0506	2.45444	0.347829				600	63.6213	23.0955	10.1014	2.61082	0.570991				600	63.4662	22.921	10.4846	2.56089	0.56734
900	63.7836	22.7006	10.504	2.25162	0.760126				900	63.6	22.1609	11.0725	2.48306	0.683554				900	64.2089	22.0426	10.5372	2.57423	0.636943
1800	62.9262	23.1296	10.6782	2.77175	0.494164				1800	62.103	22.3468	11.5481	2.8974	1.10463				1800	63.5642	21.8441	11.2761	2.61794	0.697697
3600	61.5385	22.6355	12.0209	2.83373	0.97136				3600	62.4539	22.7149	11.11	2.90004	0.821205				3600	60.8979	22.1148	11.9186	3.23993	1.82889
5400	61.3271	22.0552	12.064	3.04206	1.51159				5400	56.1502	24.2994	12.702	3.44652	3.40184				5400
7200	52.4427	19.5965	15.5972	5.88602	6.47757				7200	53.1081	19.8181	14.7087	4.8951	7.46997				7200
Glutamate 432	m0	m1	m2	m3	m4	m5			Glutamate 432	m0	m1	m2	m3	m4	m5			Glutamate 432	m0	m1	m2	m3	m4	m5
0	63.4583	22.7292	10.5728	2.53735	0.603807	0.0985681			0	63.1795	22.9876	10.5741	2.55284	0.603858	0.102068			0	63.2702	22.7479	10.5519	2.68834	0.645167	0.096428
										63.3847	22.9121	10.4418	2.51564	0.645096	0.100684				63.3363	22.8738	10.4926	2.61388	0.593303	0.090123
										63.1079	23.0158	10.6183	2.56198	0.600147	0.0958977				63.223	22.7888	10.601	2.70656	0.576951	0.103671
										63.2468	22.9781	10.4898	2.54724	0.626888	0.11124				63.3213	22.7463	10.7194	2.50521	0.588487	0.119355
180	63.0668	22.933	10.6254	2.68097	0.580398	0.11347			180	62.9427	23.1227	10.6505	2.56996	0.608483	0.105711			180	63.44	22.9702	10.4607	2.47617	0.600748	0.0522161
										63.0865	23.1316	10.5916	2.49211	0.6073	0.0909097				62.8693	23.1075	10.7998	2.57288	0.550486	0.100015
420	63.3282	22.8758	10.5686	2.53989	0.589952	0.0975437			420	62.924	23.1863	10.5757	2.58015	0.639921	0.0939123			420	63.3676	22.765	10.5716	2.58197	0.618274	0.0955859
600	62.8219	22.6615	11.0085	2.65777	0.70745	0.142847			600	63.0351	23.0458	10.6479	2.54848	0.628549	0.0941232			600	62.8488	23.2059	10.6586	2.56009	0.626724	0.0998723
900	63.4104	22.6348	10.4238	2.80307	0.621464	0.106485			900	62.0689	23.592	10.6789	2.80503	0.722659	0.132475			900	63.0841	23.0145	10.5398	2.60973	0.626097	0.125686
1800	62.3515	22.9992	10.8081	2.8278	0.821509	0.19182			1800	59.7358	23.3396	11.8575	3.45962	1.07191	0.535594			1800	62.5645	22.695	10.8122	3.06207	0.69851	0.167652
3600	61.2576	22.5499	11.6511	3.28608	0.890395	0.364947			3600	61.8726	22.9993	10.9929	3.03433	0.847753	0.253036			3600	58.7836	22.8392	11.8463	3.89453	1.35921	1.2772
5400	59.9578	22.3888	11.4713	3.95734	1.27625	0.948435			5400	57.966	21.448	12.4497	4.46594	1.88037	1.79001			5400
7200	52.4328	19.9128	13.5375	5.97856	3.06018	5.07813			7200	53.3694	19.9814	13.0063	5.18836	2.82133	5.6333			7200
succinate 289	m0	m1	m2	m3	m4				succinate 289	m0	m1	m2	m3	m4				succinate 289	m0	m1	m2	m3	m4
0	74.1734	17.3544	7.13172	1.1203	0.220104				0	74.2915	17.1261	7.25667	1.11657	0.209131				0	74.2452	17.1937	7.20622	1.12352	0.231314
										74.2693	17.127	7.25941	1.12197	0.222343					74.0724	17.4319	7.16514	1.12043	0.21013
										74.0821	17.4006	7.17705	1.1343	0.205975					74.0786	17.4548	7.118	1.14307	0.205497
										74.0778	17.3397	7.22765	1.14845	0.206385					73.9216	17.4559	7.26336	1.15704	0.202138
180	74.2742	17.2109	7.23444	1.07212	0.208292				180	74.1032	17.3555	7.21563	1.12871	0.19696				180	73.9842	17.3729	7.26429	1.1794	0.199244
										74.2894	17.3102	7.01999	1.14381	0.236665					74.1003	17.4244	7.14586	1.1047	0.224715
420	73.9742	17.4445	7.23419	1.14435	0.202705				420	74.3405	17.2829	7.06627	1.05644	0.253874				420	73.9747	17.4615	7.20063	1.16101	0.202175
600	74.2728	17.1525	7.3014	1.05066	0.222626				600	73.9781	17.3546	7.27597	1.16867	0.222716				600	74.1648	17.3138	7.18829	1.10578	0.227325
900	74.078	17.4181	7.11947	1.15162	0.232811				900	74.0971	17.3805	7.1692	1.13719	0.215997				900	74.1308	17.3894	7.17286	1.10433	0.202568
1800	73.8292	17.5734	7.28121	1.1006	0.215597				1800	72.1018	18.5659	7.83628	1.25274	0.243251				1800	74.2162	17.2931	7.15696	1.1289	0.204833
3600	74.0319	17.4402	7.12876	1.15829	0.240853				3600	73.7842	17.5087	7.34086	1.15753	0.208746				3600	72.3605	18.357	7.7741	1.24686	0.261599
5400	74.3545	16.3701	7.4953	1.28819	0.491985				5400	74.5083	16.9794	7.13464	1.10852	0.269153				5400
7200	74.0504	16.9795	7.25801	1.23768	0.474496				7200	71.9199	18.6382	7.91601	1.26678	0.259083				7200
succinate 331	m0	m1	m2	m3	m4				succinate 331	m0	m1	m2	m3	m4				succinate 331	m0	m1	m2	m3	m4
0	71.9021	18.633	7.8797	1.31896	0.266214				0	71.4757	19.6674	7.23602	1.4419	0.178953				0	71.9993	18.4149	8.18336	1.17256	0.229846
										72.2942	18.3816	7.37909	1.62616	0.319003					71.4657	19.2105	7.44298	1.67994	0.200811
										71.5356	19.2391	7.55675	1.42375	0.24484					72.1971	19.205	7.12934	1.29299	0.175569
										72.4976	18.789	7.35495	1.29645	0.0619161					71.8587	18.8622	7.79775	1.24386	0.237448
180	72.1718	18.5003	7.71577	1.4051	0.207055				180	71.786	19.2658	7.43071	1.41969	0.0978001				180	71.1164	19.914	7.45005	1.39435	0.125256
										71.9271	18.8994	7.67403	1.38959	0.10982					72.1719	18.5692	7.80202	1.31053	0.146296
420	71.8008	18.698	7.77126	1.34921	0.380685				420	73.8762	17.8442	7.51155	0.7409	0.0271749				420	72.0658	18.8246	7.36102	1.46386	0.284739
600	70.5329	21.0791	7.52406	0.511728	0.352212				600	71.2774	19.3001	7.73324	1.54967	0.139571				600	71.755	19.1401	7.5561	1.33563	0.213146
900	71.4166	18.7621	8.35337	1.14622	0.321718				900	70.6783	19.5922	8.24956	1.24234	0.23766				900	71.6513	19.7668	6.92522	1.46565	0.190965
1800	71.2484	19.0191	8.0695	1.49704	0.16595				1800	71.6572	19.109	7.57286	1.39594	0.26501				1800	71.2308	19.7055	7.46971	1.29525	0.298698
3600	70.5048	20.0561	7.81419	1.44344	0.181485				3600	71.1307	19.7388	7.82649	1.14387	0.160088				3600	71.5497	19.1757	7.58849	1.39952	0.286605
5400	69.5282	19.4289	9.09159	1.57773	0.373632				5400	68.5678	20.0762	10.0839	1.13638	0.135782				5400
7200	68.5706	17.6407	11.9393	0.689607	1.15979				7200	71.2344	19.3392	7.77816	1.35874	0.289576				7200
fumarate 287	m0	m1	m2	m3	m4				fumarate 287	m0	m1	m2	m3	m4				fumarate 287	m0	m1	m2	m3	m4
0	73.1607	17.9102	7.50744	1.20125	0.22037				0	73.5857	17.656	7.30812	1.22097	0.229137				0	73.4294	17.804	7.33964	1.1876	0.239338
										73.6195	17.6522	7.31813	1.19478	0.215384					73.4355	17.841	7.31436	1.18535	0.223767
										73.3096	17.7886	7.48266	1.19979	0.219323					73.6182	17.6476	7.35931	1.14412	0.23075
										73.3689	17.8612	7.37771	1.16514	0.22713					73.1411	17.9745	7.46089	1.19733	0.226126
180	73.4557	17.6963	7.40397	1.21053	0.23349				180	72.8513	18.154	7.55864	1.20122	0.234852				180	73.6182	17.6467	7.31176	1.19586	0.227486
										73.5498	17.718	7.30355	1.19799	0.230697					73.377	17.8184	7.36777	1.20433	0.2325
420	73.4254	17.7921	7.36756	1.18674	0.228233				420	73.778	17.5662	7.25068	1.16815	0.236922				420	73.0225	18.0249	7.4851	1.22266	0.244909
600	73.674	17.5386	7.30734	1.2418	0.238269				600	73.4821	17.708	7.3605	1.21118	0.238174				600	73.0223	18.0472	7.48483	1.20899	0.236685
900	73.4383	17.756	7.38386	1.17152	0.250329				900	73.164	17.8577	7.38266	1.25117	0.344414				900	73.4068	17.7074	7.40176	1.19531	0.288741
1800	73.5745	17.6019	7.28828	1.21005	0.3253				1800	70.064	19.6681	8.30797	1.47486	0.485053				1800	73.1643	17.7781	7.36496	1.26315	0.429483
3600	72.888	17.8832	7.41825	1.27501	0.53556				3600	73.4178	17.6133	7.30538	1.25685	0.406695				3600	64.6976	20.9803	9.25047	2.05595	3.01572
5400	66.237	19.2222	8.37947	2.13805	4.02337				5400	69.1086	16.9684	7.2502	1.934	4.7388				5400
7200	66.9831	16.3934	7.38996	2.57941	6.65416				7200	68.2758	16.7922	7.09097	2.2206	5.62043				7200
malate 419	m0	m1	m2	m3	m4				malate 419	m0	m1	m2	m3	m4				malate 419	m0	m1	m2	m3	m4
0	62.9439	23.0018	10.8624	2.56836	0.623458				0	62.799	23.0916	10.922	2.56791	0.619555				0	62.7249	23.1319	10.924	2.59489	0.624315
										62.5959	23.2173	10.9645	2.59645	0.6259					63.0205	22.9922	10.8131	2.55179	0.622446
										62.7881	23.0629	10.9279	2.59829	0.622791					62.7245	23.1286	10.9512	2.57041	0.625239
										62.9777	22.9844	10.8503	2.55736	0.630176					62.5843	23.2089	10.9805	2.59606	0.630166
180	63.1737	22.8977	10.7673	2.54859	0.612721				180	62.7791	23.0428	10.9448	2.59248	0.640854				180	63.5415	22.6134	10.7014	2.52429	0.619495
										63.0684	22.9237	10.7983	2.5759	0.633687					63.3626	22.7346	10.706	2.56063	0.636259
420	63.2764	22.7467	10.7784	2.54832	0.650214				420	63.3291	22.7429	10.7214	2.55885	0.647846				420	62.8546	22.9698	10.8728	2.59936	0.703452
600	62.7748	23.0542	10.9157	2.58128	0.674035				600	62.7382	23.0952	10.8878	2.61331	0.665441				600	63.0876	22.7976	10.7938	2.60507	0.715907
900	63.0182	22.8004	10.8006	2.60477	0.776006				900	63.3255	22.615	10.688	2.59007	0.781463				900	62.6266	22.9958	10.9269	2.62898	0.821739
1800	62.9191	22.7283	10.7766	2.6132	0.962779				1800	61.0967	22.7695	10.9998	3.0232	2.11071				1800	62.7557	22.7721	10.7966	2.63637	1.03917
3600	62.1155	22.9921	10.9572	2.68285	1.25237				3600	62.0301	23.0339	10.9429	2.70201	1.29113				3600	58.6116	21.8682	10.7289	3.46468	5.32659
5400	59.2865	22.5988	10.8056	3.30366	4.00541				5400	59.8966	21.9421	10.5426	3.1252	4.49351				5400
7200	56.1439	20.8542	10.3784	3.93116	8.69234				7200	57.5403	20.6118	10.0219	3.67036	8.1556				7200
malate 461	m0	m1	m2	m3	m4				malate 461	m0	m1	m2	m3	m4				malate 461	m0	m1	m2	m3	m4
0	61.7054	23.8092	11.0007	2.79723	0.687421				0	62.0228	23.6812	10.8538	2.75254	0.689662				0	61.915	23.8408	10.9007	2.65161	0.691961
										61.8175	23.8378	10.8759	2.74778	0.720981					61.5254	23.9666	11.003	2.80526	0.699782
										61.8733	23.9572	10.7146	2.79236	0.662459					62.0294	23.5882	10.9798	2.68462	0.717893
										61.9002	23.837	10.8489	2.69415	0.719761					61.9769	23.7588	10.8924	2.70653	0.665367
180	61.9857	23.5222	11.0737	2.7176	0.700824				180	61.8894	23.69	10.9212	2.78483	0.714568				180	62.2194	23.486	10.7916	2.80673	0.696287
										61.8157	23.5839	11.1077	2.76946	0.723278					62.144	23.8131	10.693	2.69627	0.653648
420	62.0858	23.5072	10.8317	2.7802	0.795043				420	62.0608	23.5323	10.8651	2.87734	0.664404				420	61.6354	23.8543	10.8959	2.85506	0.759396
600	61.7587	23.8139	10.9163	2.82076	0.690412				600	61.6861	23.8427	10.9356	2.75613	0.779485				600	61.6038	23.8049	11.0294	2.78893	0.772993
900	61.8153	23.5722	11.0175	2.7313	0.863754				900	61.6874	23.7784	10.8503	2.84559	0.8383				900	61.783	23.6238	10.8413	2.84585	0.906047
1800	61.6556	23.4832	10.9372	2.8516	1.07233				1800	59.5723	25.6604	11.9775	1.93458	0.855173				1800	61.4404	23.5382	11.1066	2.77884	1.13584
3600	61.4567	23.4715	10.966	2.84315	1.26256				3600	61.2929	23.4018	11.0612	2.94655	1.29757				3600	54.6052	24.4261	11.6384	3.85513	5.47524
5400	58.5839	23.1779	10.8635	3.45329	3.92139				5400	58.4381	23.0115	10.7088	3.26488	4.57674				5400
7200	55.1065	21.931	10.4884	3.99196	8.48218				7200	55.3234	22.0612	10.5364	3.74032	8.33864				7200
Citrate 591	m0	m1	m2	m3	m4	m5	m6		Citrate 591	m0	m1	m2	m3	m4	m5	m6		Citrate 591	m0	m1	m2	m3	m4	m5	m6
0	54.1607	26.2677	13.4855	4.36488	1.32245	0.349341	0.049406		0	54.2965	26.3623	13.3914	4.35467	1.26144	0.267961	0.0657542		0	54.4901	25.4275	14.0697	4.31688	1.34968	0.321481	0.0246497
										53.5266	26.514	13.9929	4.3193	1.31306	0.284418	0.0497505			54.2172	26.2898	13.7195	4.08571	1.34395	0.299437	0.0444389
										54.0928	26.2791	13.6408	4.35687	1.28432	0.277775	0.0684373			53.1914	26.9311	13.9328	4.13872	1.41662	0.323605	0.0657639
										53.9045	26.3169	13.8065	4.30064	1.35739	0.24266	0.0713777			53.916	26.1796	13.8055	4.37113	1.35471	0.25523	0.117795
180	54.3482	26.3633	13.3137	4.36214	1.28399	0.245235	0.0834585		180	53.5149	26.6089	13.7667	4.43459	1.32274	0.300374	0.0517489		180	53.5925	26.4243	13.7291	4.64235	1.2724	0.308753	0.0305324
										54.0383	26.141	13.9871	4.23155	1.2079	0.322464	0.071661			54.0305	25.9792	13.925	4.33257	1.27482	0.353281	0.104617
420	54.0876	25.6734	14.1745	4.30904	1.40153	0.25905	0.0948015		420	54.7439	25.5925	13.4618	4.50974	1.28911	0.318543	0.0844346		420	53.8392	26.0685	14.1367	4.33708	1.23299	0.326467	0.0590909
600	53.7102	26.3572	14.0078	4.31455	1.25452	0.285323	0.0704832		600	53.838	26.2164	13.7759	4.50471	1.24459	0.35045	0.0700329		600	53.6412	26.47	13.9317	4.27218	1.27234	0.330123	0.082383
900	54.2276	26.1359	13.6654	4.27426	1.31496	0.329292	0.0525911		900	53.3167	26.5064	14.1725	4.31212	1.29276	0.289335	0.110234		900	53.8551	26.29	13.9051	4.22727	1.39082	0.277897	0.0537411
1800	53.8553	26.0402	13.9122	4.50518	1.34587	0.275561	0.0656764		1800	52.7865	26.3531	14.1641	4.60577	1.48669	0.396457	0.207389		1800	53.9865	25.8597	13.7977	4.65946	1.29272	0.285763	0.118174
3600	53.4593	26.0918	13.9322	4.58624	1.40449	0.393535	0.132434		3600	53.758	26.4229	13.8613	4.39154	1.20955	0.291542	0.0651911		3600	53.0155	26.2213	14.0432	4.55277	1.49111	0.429241	0.246945
5400	52.7658	26.2645	14.1934	4.50416	1.57539	0.278057	0.418601		5400	51.2987	26.5779	14.2732	4.61365	1.72935	0.776372	0.730843		5400
7200	50.929	25.4286	14.9146	4.90495	2.00968	0.876723	0.936392		7200	50.1195	25.0274	13.7614	4.91767	2.05179	1.15109	2.97114		7200
Threonine 376	m0	m1	m2	m3					Threonine 376	m0	m1	m2	m3					Threonine 376	m0	m1	m2	m3
0	63.0148	23.9658	11.502	1.51728					0	64.4907	22.5028	10.557	2.44961					0	66.7183	17.6419	11.7797	3.86019
										65.0681	22.4178	10.2039	2.31029						63.6154	24.913	10.682	0.789525
										64.3473	23.0433	10.1357	2.4736						66.9344	22.2318	10.2505	0.583286
										65.3434	22.1765	10.3035	2.17652						65.7006	21.1739	10.3332	2.79228
180	63.4388	26.6536	8.83478	1.07286					180	64.8655	22.465	10.2141	2.45538					180	66.9613	21.2401	7.58002	4.21856
										65.1702	22.4899	10.0692	2.27073						63.9423	25.1093	8.15122	2.7972
420	63.7627	26.8474	7.95355	1.43634					420	64.9614	22.2654	10.4605	2.3127					420	66.7764	22.6493	9.01355	1.5607
600	63.3145	23.9254	9.14746	3.61273					600	64.4669	22.1209	10.429	2.98318					600	63.5372	26.3492	7.54223	2.57139
900	63.3372	23.7515	10.8623	2.04896					900	64.3345	21.9627	10.7591	2.94374					900	64.8148	23.75	7.17593	4.25926
1800	63.2329	22.9938	10.2725	3.5008					1800	64.3345	21.9627	10.7591	2.94374					1800	62.8468	26.9196	8.13385	2.09973
3600	63.4625	20.7007	10.6473	5.18954					3600	60.8207	22.422	10.8823	5.87488					3600	60.8207	22.422	10.8823	5.87488
5400	54.1518	23.2954	9.78226	12.7705					5400	54.917	17.3119	12.3387	15.4323					5400
7200	52.3181	15.4484	7.7762	24.4572					7200	47.6901	20.3259	11.9123	20.0717					7200
Threonine 404	m0	m1	m2	m3	m4				Threonine 404	m0	m1	m2	m3	m4				Threonine 404	m0	m1	m2	m3	m4
0	64.0721	21.2249	12.5979	1.26384	0.841277				0	63.9933	22.6407	10.3384	2.43475	0.59279				0	64.4176	24.5606	7.56628	2.50968	0.945785
										63.8315	22.7057	10.3814	2.51449	0.566855					66.6971	23.9535	6.9675	1.38619	0.995684
										63.7873	22.7583	10.4195	2.43432	0.600541					63.3535	21.1178	11.8189	2.70308	1.00662
										63.5356	22.9287	10.4273	2.52959	0.578803					63.8137	21.0353	12.4901	2.14259	0.518245
180	65.4927	25.4694	4.84646	3.97322	0.218309				180	63.6589	22.8808	10.4433	2.48393	0.533063				180	65.615	25.3211	7.77352	1.19165	0.0987898
										63.6637	22.9019	10.3457	2.46331	0.625357					66.0905	25.4194	6.34977	1.5455	0.594814
420	65.3285	22.3744	8.15387	3.08208	1.06117				420	64.2499	22.2082	10.394	2.5963	0.551682				420	63.3179	24.533	10.2707	1.7175	0.160933
600	65.2882	22.8613	5.60093	4.07182	2.17782				600	62.8505	22.6166	10.7085	2.71591	1.10854				600	67.1948	24.0982	5.3968	2.64889	0.661338
900	65.2462	21.6087	10.0581	2.36314	0.723825				900	63.1411	22.1943	10.6639	2.75421	1.2464				900	66.313	23.267	5.11052	2.28559	3.02387
1800	65.7919	23.7582	6.76925	2.44161	1.23908				1800	59.9772	22.003	10.6549	3.45567	3.90921				1800	66.1554	22.8212	8.52424	2.15373	0.345478
3600	65.1204	22.7204	8.66667	1.58148	1.91111				3600	59.9772	22.003	10.6549	3.45567	3.90921				3600	58.5566	20.9345	9.79992	3.32806	7.38091
5400	56.1303	18.9307	9.02467	4.81357	11.1007				5400	50.677	20.2125	9.89071	2.71706	16.5027				5400
7200	39.3497	16.3875	11.2717	7.12455	25.8665				7200	48.3489	18.4156	7.53655	4.49012	21.2088				7200
Asparagine302	m0	m1	m2						Asparagine302	m0	m1	m2						Asparagine302	m0	m1	m2
0	73.9115	21.9425	4.14598						0	70.5626	20.8155	8.62192						0	69.5099	22.1489	8.34119
										72.7354	19.9738	7.29082							71.7017	22.3072	5.99108
										71.9025	20.2544	7.8432							71.3049	20.3728	8.3223
										73.9082	17.5668	8.52505							72.5584	21.7675	5.67407
180	73.2146	18.7441	8.04124						180	70.7363	20.7201	8.5436						180	73.5384	24.5128	1.94877
										71.0767	20.6389	8.28444							73.9235	24.7644	1.31214
420	70.9172	18.038	11.0448						420	70.3745	20.9419	8.68356						420	73.898	22.3269	3.77508
600	71.1551	20.1478	8.69711						600	68.295	21.9823	9.72269						600	72.8781	22.424	4.69784
900	73.8604	22.5325	3.60703						900	69.0564	20.9767	9.96689						900	68.1199	20.436	11.4441
1800	73.469	18.9753	7.55563						1800	64.2691	20.4726	15.2583						1800	67.9502	16.9875	15.0623
3600	73.8918	18.4706	7.63761						3600	68.008	21.6636	10.3284						3600	57.3679	17.5344	25.0977
5400	61.7202	23.8757	14.4041						5400									5400
7200	60.8655	23.3302	15.8043						7200									7200
Asparagine 417	m0	m1	m2	m3	m4				Asparagine 417	m0	m1	m2	m3	m4				Asparagine 417	m0	m1	m2	m3	m4
0	64.7718	21.0356	10.5883	1.25352	2.35083				0	63.3984	23.0203	10.3314	2.56211	0.687851				0	64.5439	25.1936	4.64716	3.8296	1.78571
										62.8385	22.9632	10.733	2.83424	0.631017					65.7174	19.2388	7.09748	5.18072	2.76561
										63.0404	22.509	10.8128	2.96291	0.674898					63.1241	20.1595	12.8888	2.86928	0.958338
										63.4403	22.5299	10.4898	2.74292	0.797031					62.9063	18.4158	15.2653	1.98679	1.42588
180	65.8356	18.0417	10.2956	3.95013	1.87701				180	62.6635	23.1186	10.7617	2.71391	0.742201				180	67.7163	25.3936	3.85983	2.02302	1.00728
										62.3873	23.2852	10.4079	2.96944	0.950067					65.8111	23.1194	7.06153	0.816058	3.19184
420	65.8521	21.4751	10.39	1.79996	0.482915				420	62.3891	22.9002	11.0846	2.94158	0.684421				420	62.5665	21.9796	10.9429	2.87806	1.63299
600	65.285	18.2166	8.09242	4.00557	4.40033				600	60.2706	23.4645	11.2718	3.23865	1.75455				600	63.2611	18.5197	11.7771	5.00817	1.43392
900	64.3052	20.9153	7.67912	4.56031	2.54006				900	61.3742	22.3634	11.199	3.16514	1.89823				900	63.7033	24.8655	4.48754	5.20951	1.73414
1800	62.962	19.8627	11.3598	2.62801	3.18752				1800	57.742	21.8959	10.8186	4.01521	5.52825				1800	65.0336	25.3848	4.85584	2.55076	2.17501
3600	65.5667	19.654	7.52089	3.28905	3.96936				3600	58.7701	22.2858	11.0112	4.0867	3.84622				3600	49.4196	19.5931	9.76511	4.66881	16.5533
5400	50.3483	24.8661	12.3727	6.54297	5.86996				5400	44.3077	28.7219	7.0613	12.4598	7.44929				5400
7200	45.8597	25.5963	10.7871	5.81239	11.9445				7200									7200
Glutamine 431	m0	m1	m2	m3	m4	m5			Glutamine 431	m0	m1	m2	m3	m4	m5			Glutamine 431	m0	m1	m2	m3	m4	m5
0	66.1949	22.0514	8.64053	2.24206	0.716955	0.154216			0	63.4703	25.0142	9.31835	1.094	0.518571	0.584529			0	62.3778	25.2747	9.86675	1.62686	0.617936	0.235939
										63.2432	24.5806	10.2155	1.56396	0.18497	0.211759				65.3144	22.4971	9.93244	1.58454	0.522667	0.148827
										62.8091	23.2469	10.84	2.60112	0.431493	0.0712961				62.3281	24.8287	10.1837	1.49703	0.829002	0.333441
										62.1107	23.8639	10.9021	2.03025	0.834768	0.258277				62.9808	25.37	10.1364	0.480099	0.546993	0.485674
180	65.6868	21.1183	8.55161	2.86969	1.46974	0.303802			180	64.0594	22.1921	10.6893	2.4545	0.440742	0.163975			180	64.6434	20.4897	10.2678	2.61278	1.5012	0.485122
										63.1865	23.6333	10.7759	0.664441	0.832913	0.906915				64.6244	22.7558	10.8643	0.874828	0.63011	0.250579
420	66.6567	24.4711	5.91196	1.25405	0.405221	1.30097			420	61.2376	24.8998	11.3755	0.895089	1.19345	0.398604			420	61.403	23.2441	11.4265	3.45986	0.385713	0.0808752
600	62.9084	22.9208	9.49646	2.0465	0.457453	2.17032			600	60.1108	23.4605	12.2	3.3448	0.842277	0.0416797			600	61.8989	22.7026	12.892	1.84482	0.520169	0.141517
900	61.2828	24.9605	10.1251	3.0813	0.276998	0.273321			900	63.8857	22.5026	10.8602	1.69937	0.63174	0.420364			900	65.0838	22.9192	10.2967	0.966948	0.476285	0.257014
1800	63.0149	22.1768	11.8907	1.77059	0.869565	0.27746			1800	62.7676	22.1415	10.8041	3.00011	0.890391	0.396293			1800	64.1346	24.3307	10.2803	0.408758	0.275429	0.570155
3600	62.9123	24.4771	9.11209	2.3965	0.319683	0.782323			3600	59.6809	22.7208	11.666	3.57232	1.17817	1.18189			3600	55.3776	20.8701	12.907	4.83472	2.12782	3.88276
5400	59.3078	22.5939	11.1088	4.38426	1.21555	1.38958			5400	56.5201	20.3852	14.197	5.38936	1.01102	2.49733			5400
7200	54.4809	20.1394	14.2687	4.15305	3.09946	3.85843			7200	53.0867	21.6589	13.5057	4.8751	1.99038	4.88326			7200
Aspartate 302	m0	m1	m2						Aspartate 302	m0	m1	m2						Aspartate 302	m0	m1	m2
0	73.4493	18.4673	8.08344						0	72.5088	19.8712	7.62005						0	71.3678	20.5884	8.04374
										73.4436	18.9035	7.65286							73.4225	19.2184	7.35909
										72.9638	19.4646	7.5716							73.1074	18.9471	7.94547
										72.1574	20.0744	7.76815							72.6091	19.2423	8.14856
180	72.3001	19.6941	8.00577						180	71.679	20.0621	8.25883						180	72.6582	19.5122	7.8296
										72.0884	19.744	8.16758							71.1438	19.2464	9.6098
420	70.4731	20.3368	9.19009						420	69.4374	19.7929	10.7697						420	68.4783	20.3002	11.2214
600	66.4323	21.1433	12.4244						600	70.5947	19.7791	9.62614						600	66.4498	19.7798	13.7704
900	66.6661	19.4701	13.8638						900	66.3122	19.4741	14.2137						900	63.6849	19.4416	16.8735
1800	62.8458	18.2148	18.9393						1800	62.8458	18.2148	18.9393						1800	60.4153	17.7815	21.8032
3600	64.095	17.834	18.071						3600	60.3561	19.0216	20.6223						3600	40.479	13.8338	45.6872
5400	48.2192	17.3512	34.4296						5400	49.0098	16.2979	34.6923						5400
7200	35.475	14.6326	49.8924						7200	34.849	13.1043	52.0467						7200
Isocitrate 591	m0	m1	m2	m3	m4	m5	m6		Isocitrate 591	m0	m1	m2	m3	m4	m5	m6		Isocitrate 591	m0	m1	m2	m3	m4	m5	m6
0	52.3911	26.7788	14.4866	4.39686	1.62006	0.169781	0.15677		0	54.5447	26.0006	13.4882	4.32997	1.36895	0.13445	0.13315		0	54.5637	25.2438	14.3376	4.33497	1.30774	0.0953486	0.116775
										52.3118	27.5316	14.034	4.33191	1.50856	0.214824	0.0673631			53.2162	27.5803	13.4302	4.33723	1.22933	0.130062	0.0767314
										54.1344	25.4968	13.8805	4.8003	1.3273	0.26717	0.0935719			53.8888	24.7778	15.2994	4.55735	1.30398	0.104231	0.068548
										53.354	27.071	14.1593	3.79061	1.4405	0.112672	0.0719644			54.0422	27.3223	12.6638	4.50477	1.22378	0.14024	0.102912
180	51.4754	28.6831	14.0364	3.71982	1.38741	0.446962	0.250846		180	54.0814	25.9877	13.7284	4.47935	1.29697	0.371294	0.0548466		180	53.7016	25.45	14.3898	5.18765	1.01579	0.0950085	0.160238
										53.6715	27.2079	13.3396	4.21495	1.27816	0.206751	0.0811862			53.2809	26.3433	14.1375	4.3386	1.34861	0.419221	0.131852
420	51.397	29.178	11.8051	5.46049	1.61187	0.442077	0.105466		420	53.7289	25.9282	13.7133	4.72117	1.6272	0.174529	0.106666		420	54.8283	25.6508	13.9849	3.76899	1.44687	0.220365	0.0998271
600	54.7248	25.0901	12.6748	4.61337	2.13115	0.573405	0.192402		600	53.8429	26.4339	13.9321	4.20763	1.17456	0.361109	0.0478502		600	53.4904	26.1218	14.3044	4.39189	1.45836	0.141167	0.0919628
900	53.0687	28.3527	12.6693	3.69055	1.96399	0.135448	0.119401		900	54.876	25.4562	13.6794	4.41512	1.21805	0.277788	0.0774196		900	53.3609	27.0867	13.9198	3.90353	1.5464	0.112023	0.070623
1800	53.4658	26.8157	13.9453	4.2637	1.03079	0.327803	0.150848		1800	53.4658	26.8157	13.9453	4.2637	1.03079	0.327803	0.150848		1800	52.5837	25.9277	14.0466	4.73392	1.5355	0.578683	0.593802
3600	53.1388	26.6259	13.9481	4.25404	1.62407	0.314962	0.0941328		3600	53.3708	25.9413	14.0137	4.3529	1.60378	0.387892	0.329682		3600	52.5837	25.9277	14.0466	4.73392	1.5355	0.578683	0.593802
5400	50.0612	24.9792	13.7329	4.91111	2.1974	1.14994	2.96818		5400	51.2928	26.5799	14.2762	4.614	1.72948	0.776811	0.730803		5400
7200	50.9234	25.4311	14.9163	4.90587	2.0099	0.876819	0.936589		7200	52.7421	26.2702	14.1953	4.50488	1.57562	0.278101	0.433749		7200
Pyruvate 174	m0	m1	m2	m3					Pyruvate 174	m0	m1	m2	m3					Pyruvate 174	m0	m1	m2	m3
0	84.848	10.218	4.22973	0.704196					0	84.7951	10.3436	4.23245	0.628834					0	82.716	10.3111	5.31134	1.66155
										80.1152	12.7347	6.07696	1.0731						80.5413	12.9595	5.28974	1.20945
										80.1803	12.4178	5.90953	1.49237						78.8337	13.0593	6.12273	1.98427
										74.3246	12.8987	7.70681	5.06986						75.2584	13.8685	6.54999	4.32312
180	75.1049	12.2747	7.67961	4.94084					180	77.234	11.3157	6.06223	5.38808					180	75.4824	12.7888	6.7561	4.97276
										72.5949	11.0803	7.70926	8.61556						74.84	10.9788	6.467	7.71425
420	70.5318	10.9209	8.34125	10.206					420	73.5797	10.9169	6.30038	9.20299					420	71.8725	10.9071	6.87824	10.3421
600	68.6113	11.6532	7.40368	12.3318					600	68.7512	9.94607	7.36034	13.9424					600	70.125	10.1288	7.49581	12.2503
900	63.7198	9.54755	7.05589	19.6768					900	70.1172	9.92638	6.21425	13.7421					900	69.4425	9.94361	6.92495	13.6889
1800	59.693	8.01514	6.16675	26.1251					1800	59.693	8.01514	6.16675	26.1251					1800	62.4435	9.51862	6.03149	22.0063
3600	58.0395	7.22657	5.31951	29.4144					3600	69.5785	9.94513	5.72167	14.7547					3600	58.0395	7.22657	5.31951	29.4144
5400	44.7098	6.57696	6.77983	41.9334					5400	48.7025	7.20633	5.86979	38.2214					5400
7200	41.1363	7.12105	6.50417	45.2385					7200									7200
ADPG	m0	m1	m2	m3	m4	m5	m6		ADPG	m0	m1	m2	m3	m4	m5	m6		ADPG	m0	m1	m2	m3	m4	m5	m6
0	91.2975	6.73544	1.50331	0.119551	0.111984	0.196394	0.0358652		0	92.261	6.1358	1.51318	0.0342195	0.00819111	0.00283199	0.0447963		0	91.5412	6.18676	1.57798	0.0562739	0.0371086	0.13601	0.464655
30	39.0287	29.7805	20.0764	6.43257	2.76286	1.02637	0.892602		30	30.4607	30.7882	25.3659	8.11694	3.98581	0.722469	0.559934		30	27.7088	30.3951	26.437	10.0903	4.43025	0.736597	0.201825
60	17.1495	24.6732	27.1219	17.9472	9.69185	2.50379	0.912539		60	18.5562	17.5918	24.5066	18.7744	13.4881	4.77928	2.30358		60	8.98028	12.8772	23.0414	20.6496	20.1238	8.39836	5.92932
120	9.12955	9.70448	19.0436	21.4011	24.1712	11.9439	4.60611		120	4.40818	4.55956	11.8806	17.724	26.9476	17.3557	17.1243		120	4.77004	5.91804	12.1637	19.1955	26.1537	18.0245	13.7745
180	9.0492	4.09302	8.60377	17.2998	24.223	21.9533	14.7779		180	5.39264	2.09599	4.66805	10.6463	21.8748	23.8944	31.4278		180	6.48809	2.89223	6.19433	13.6949	22.8434	25.3631	22.5239
300	4.39518	1.44709	3.44405	8.59848	20.2168	29.7916	32.1069		300	5.77897	1.15262	2.91261	7.65907	17.2804	29.3442	35.8721		300	3.81911	0.848873	1.79333	5.87005	13.3408	26.8973	47.4306
420	3.04983	0.856471	1.85746	5.28911	13.7188	30.0586	45.1696		420	3.73883	0.684664	1.68497	4.9796	12.7182	28.1351	48.0586		420	3.25234	0.60979	1.23658	4.19675	11.5837	27.7239	51.3969
600	8.33208	0.986811	1.13692	3.34582	7.17787	22.4168	56.6037		600	3.22056	0.561758	0.759208	2.84436	7.67483	23.2796	61.6597		600	3.79072	0.603129	0.860739	3.10582	7.65697	23.1712	60.8115
900	4.18084	0.650548	0.609607	1.74615	5.14769	18.2847	69.3804		900	2.63711	0.343605	0.673077	2.06406	5.18317	16.6179	72.4811		900	3.48587	0.404377	0.378672	1.69564	4.62564	18.0289	71.3809
1800	1.3869	0.0894903	0.310492	0.997969	2.95687	15.3904	78.8678		1800	2.34721	0.188598	0.252657	0.919982	2.83623	14.6478	78.8075		1800	3.30752	0.287705	0.194822	0.841994	2.71559	13.9052	78.7471
3600	1.08255	0.22491	0.19644	0.591797	1.97158	10.6518	85.2809		3600	2.42537	0.316273	0.490894	1.29878	2.89142	12.1171	80.4601		3600	2.48331	0.48167	0.511829	0.801087	2.62736	12.0255	81.0692
5400	0.168543	0.0544059	0.112362	0.121238	1.72883	16.2586	81.556		5400	0.0830015	0.0173434	0.0172301	0.623368	1.52881	12.4561	85.2741		5400
7200	0.0633568	0.0611458	0.0359228	0.25792	0.758597	9.17311	89.6499		7200	0.301973	0.0171082	0.0284121	0.0796688	0.714346	9.50905	89.3494		7200
UDPG	m0	m1	m2	m3	m4	m5	m6		UDPG	m0	m1	m2	m3	m4	m5	m6		UDPG	m0	m1	m2	m3	m4	m5	m6
0	91.2913	6.58676	1.85483	0.11683	0.114817	0.00670598	0.0287415		0	91.627	6.33074	1.82158	0.129023	0.0379977	0.010738	0.0429555		0	90.6084	6.59642	1.89836	0.192436	0.136014	0.141491	0.426904
30	79.4297	12.1894	5.16886	1.30731	0.732666	0.620442	0.551588		30	77.0069	12.8601	6.98109	1.82561	0.787129	0.21142	0.327755		30	75.7414	13.7363	7.42097	2.0957	0.7751	0.152494	0.0780613
60	67.2539	15.4149	10.214	4.28353	2.01932	0.560198	0.254186		60	63.7103	14.1264	10.9015	5.7906	3.61427	1.29218	0.564837		60	58.5015	12.9049	11.6652	6.55372	5.42761	2.38681	2.56034
120	48.9912	13.5625	13.2987	10.481	8.06876	3.88012	1.71774		120	45.6331	10.3399	10.8866	9.27281	11.266	6.54172	6.05981		120	41.6315	11.0252	12.1643	11.4333	12.0558	6.92096	4.76902
180	35.3637	9.3191	10.9841	13.0242	14.217	10.384	6.70788		180	36.771	7.6381	7.89523	9.30039	13.4451	11.3428	13.6074		180	35.9365	8.30761	9.19676	11.1797	13.5961	12.2372	9.5462
300	28.0026	6.24322	6.94342	10.3274	14.7988	17.6767	16.0079		300	29.1055	6.41915	6.56386	9.34861	13.7824	17.1836	17.5969		300	24.7096	5.16936	5.52429	7.88927	12.6373	17.5676	26.5026
420	21.3781	4.6304	5.28154	8.49857	12.9945	20.3747	26.8421		420	22.9949	4.98373	5.06286	7.96475	12.4807	19.6291	26.884		420	22.3168	4.7518	4.93609	7.52597	11.8474	19.1427	29.4793
600	25.9696	4.11199	3.91571	5.958	9.90896	16.7162	33.4195		600	18.193	3.47364	3.59407	6.03468	9.62637	19.0876	39.9907		600	25.2029	4.54828	4.08743	5.99213	8.85936	17.2901	34.0199
900	20.5743	2.80727	2.44649	4.05269	6.64357	16.3752	47.1005		900	22.2023	3.88249	3.12171	4.88421	6.60891	13.2668	46.0336		900	16.5353	2.79171	2.73017	4.68801	6.57415	16.0189	50.6617
1800	14.5849	1.70055	1.47502	3.02348	4.44419	13.74	61.0319		1800	13.4149	1.75499	1.62185	3.2035	4.52822	14.0771	61.3995		1800	12.2449	1.80944	1.76868	3.38352	4.61225	14.4141	61.7671
3600	12.3571	1.38532	1.00941	2.01937	2.89361	10.326	70.0091		3600	14.1177	2.20399	1.91037	2.90847	3.6047	11.5609	63.6939		3600	11.965	1.46573	1.3724	3.27013	4.20622	12.4994	65.2212
5400	4.87709	0.62409	0.502086	1.53263	2.98031	13.498	75.9858		5400	7.01691	1.03622	0.931481	2.30925	3.31591	11.6527	73.7376		5400
7200	4.17809	0.473593	0.358633	1.0463	1.88052	11.1954	80.8675		7200	4.4453	0.558552	0.637531	1.75097	2.49313	11.3717	78.7428		7200
2PG	m0	m1	m2						2PG	m0	m1	m2						2PG	m0	m1	m2
0	96.8234	2.38102	0.795621						0	96.3009	2.75803	0.941055						0	95.3948	3.09283	1.51241
30	69.4866	19.1352	11.3781						30	67.1423	17.2225	15.6352						30	64.7356	22.3264	12.938
60	56.1164	25.3892	18.4945						60	39.1473	20.4906	40.3621						60	43.2797	21.876	34.8443
120	33.7877	31.032	35.1803						120	37.984	29.7271	32.2889						120	26.439	25.1826	48.3784
180	18.8419	31.7694	49.3888						180	26.6973	26.8617	46.4411						180	17.4342	27.0025	55.5634
300	9.72764	25.3684	64.904						300	12.1083	31.6846	56.2071						300	9.83279	18.2752	71.892
420	7.033	19.4758	73.4912						420	9.07101	25.0701	65.8589						420	6.08329	16.5959	77.3208
600	5.00494	13.3986	81.5965						600	7.54618	24.8958	67.558						600	5.52009	13.6989	80.781
900	4.04647	9.85014	86.1034						900	5.53758	6.53707	87.9254						900	4.61043	9.20889	86.1807
1800	1.73561	6.85382	91.4106						1800	1.85221	4.86664	93.2812						1800	3.13821	6.1541	90.7077
3600	2.15183	4.39201	93.4562						3600	3.83359	4.18527	91.9811						3600	5.51536	3.97853	90.5061
5400	3.45968	3.99619	92.5441						5400	2.95433	3.97977	93.0659						5400
7200	1.97584	4.96303	93.0611						7200	1.47237	3.4679	95.0597						7200
PEP	m0	m1	m2	m3					PEP	m0	m1	m2	m3					PEP	m0	m1	m2	m3
0	95.9572	3.38174	0.6247	0.0363919					0	96.3668	2.96196	0.62824	0.0429786					0	95.4406	3.28723	0.790974	0.481185
30	59.9898	32.2984	4.98112	2.73075					30	61.8114	31.4447	4.27806	2.4658					30	53.9577	35.8966	6.95416	3.19148
60	44.2713	38.3871	10.7978	6.54375					60	35.4859	39.0346	14.2957	11.1838					60	35.5694	36.6227	13.026	14.7819
120	33.3115	31.4397	19.0667	16.1821					120	23.8759	29.6754	16.161	30.2877					120	18.0657	30.273	20.4531	31.2082
180	19.9178	23.2823	25.421	31.3789					180	17.5818	19.3225	17.097	45.9987					180	17.5447	21.0277	22.0322	39.3955
300	14.3701	15.3755	21.0799	49.1745					300	18.5688	13.957	19.8035	47.6707					300	13.1626	10.3226	16.5076	60.0072
420	11.1945	14.0974	13.5453	61.1628					420	15.6387	10.6289	17.3672	56.3652					420	13.6446	7.22263	17.8245	61.3082
600	10.4432	7.48554	12.4368	69.6344					600	11.6017	6.50958	14.6118	67.2769					600	13.7188	8.48086	14.9919	62.8085
900	9.07402	4.69829	11.0748	75.1529					900	11.4457	6.58012	9.98738	71.9868					900	9.66439	4.65612	10.4775	75.202
1800	4.91745	2.28417	9.33855	83.4598					1800	6.13587	2.60829	9.24242	82.0134					1800	7.35428	2.93241	9.14629	80.567
3600	3.78758	1.68754	6.55091	87.974					3600	5.8857	3.67873	7.07313	83.3624					3600	4.87548	2.70871	7.80863	84.6072					REP4
5400	1.34557	0.90391	8.27169	89.4788					5400	0.70241	1.31818	6.64414	91.3353					5400
7200	0.815378	0.803951	5.98821	92.3925					7200	0.307639	0.708572	5.52032	93.4635					7200
Sucrose361	m0	m1	m2	m3	m4	m5	m6		Sucrose361	m0	m1	m2	m3	m4	m5	m6		Sucrose361	m0	m1	m2	m3	m4	m5	m6		Sucrose361	m0	m1	m2	m3	m4	m5	m6
0	60.4164	23.584	11.956	2.63667	0.843397	0.215834	0.347702		0	60.4164	23.584	11.956	2.63667	0.843397	0.215834	0.347702		0	72.8687	13.9299	7.45518	1.82961	0.731903	0.73814	2.44654		0	60.4164	23.584	11.956	2.63667	0.843397	0.215834	0.347702
300	57.4082	21.8621	12.9542	3.68974	1.81418	1.1587	1.11283		300	53.4108	22.0021	11.3372	3.89027	2.80091	2.89786	3.661		300	53.4108	22.0021	11.3372	3.89027	2.80091	2.89786	3.661		300	56.8318	22.5166	12.4725	3.59876	2.05605	1.3439	1.18039
900	46.555	18.2875	9.82026	3.9711	3.78553	5.71023	11.8704		900	48.43	18.2025	9.61315	3.25349	3.46713	4.93415	12.0996		900	49.2313	19.0823	10.8468	3.65892	3.04411	4.64083	9.49572		900	46.6674	15.8366	10.1062	3.961	3.89997	6.43481	13.094
1800	39.8793	15.2855	8.50183	3.31129	3.60714	7.19833	22.2165		1800	30.7592	11.4263	6.44705	3.31119	4.36336	10.3007	33.3922		1800	30.7592	11.4263	6.44705	3.31119	4.36336	10.3007	33.3922		1800	39.8793	15.2855	8.50183	3.31129	3.60714	7.19833	22.2165
3600	29.6244	10.6043	5.30147	2.0946	2.28623	11.5341	38.5549		3600	31.6527	11.4856	6.27121	2.11707	2.84943	9.12984	36.4942		3600	31.6527	11.4856	6.27121	2.11707	2.84943	9.12984	36.4942		3600	32.4133	11.0584	5.86309	2.42602	2.88807	7.96648	37.3846
5400	26.4446	8.76127	4.59094	2.02122	2.71146	9.56102	45.9095		5400	17.6056	6.33868	3.80521	2.72061	4.41527	13.2672	51.8474		5400
7200	20.1798	7.11768	3.77216	1.96624	3.09977	11.3903	52.4741		7200	18.2729	6.42058	3.5247	2.2291	3.82494	12.8748	52.853		7200
Sucrose451	m0	m1	m2	m3	m4	m5	m6		Sucrose451	m0	m1	m2	m3	m4	m5	m6		Sucrose451	m0	m1	m2	m3	m4	m5	m6		Sucrose451	m0	m1	m2	m3	m4	m5	m6
0	57.3216	23.8048	13.4406	3.50251	1.17502	0.392608	0.362833		0	57.3216	23.8048	13.4406	3.50251	1.17502	0.392608	0.362833		0	56.3706	21.5084	12.6722	3.54999	1.21161	1.33846	3.34873		0	57.3216	23.8048	13.4406	3.50251	1.17502	0.392608	0.362833
300	53.7745	24.2897	12.4876	4.38686	2.59859	1.30574	1.15703		300	50.6955	22.9409	12.288	4.67155	3.12473	2.56655	3.71272		300	50.6955	22.9409	12.288	4.67155	3.12473	2.56655	3.71272		300	53.7205	22.9314	14.1528	4.72903	2.17365	1.17993	1.11264
900	45.0599	19.7506	9.84792	4.83159	4.24302	5.5991	10.6679		900	45.7857	19.8501	12.1772	3.78296	3.01696	4.35505	11.032		900	48.4773	19.6756	11.3534	3.75564	3.1929	4.55967	8.98547		900	43.5548	16.3615	11.8779	4.63959	4.74564	6.98792	11.8327
1800	37.1188	16.1865	8.69979	4.11896	3.86628	9.10844	20.9012		1800	27.8436	12.4775	7.72035	4.08158	5.09578	12.2904	30.4907		1800	27.8436	12.4775	7.72035	4.08158	5.09578	12.2904	30.4907		1800	37.1188	16.1865	8.69979	4.11896	3.86628	9.10844	20.9012
3600	25.757	11.1914	7.17334	2.67085	5.54796	16.5672	31.0922		3600	24.6482	10.9108	6.28306	2.64043	6.82384	15.8078	32.8858		3600	24.6482	10.9108	6.28306	2.64043	6.82384	15.8078	32.8858		3600	25.5425	10.8687	5.94815	2.94533	6.59061	15.6787	32.426
5400	23.3043	10.3514	5.47705	2.76842	3.50806	12.4377	42.1531		5400	15.5345	6.91116	4.57747	3.42891	4.26059	17.0622	48.2252		5400
7200	18.5794	8.18237	4.79033	2.8062	3.31673	11.2064	51.1186		7200	15.3061	6.68591	4.18741	2.83344	3.5281	17.775	49.6841		7200
