# Supplementary material for: Reimport of carbon from cytosolic and vacuolar sugar pools into the Calvin–Benson cycle explains photosynthesis labeling anomalies
Source: Proc Natl Acad Sci U S A. 2022 Mar 8;119(11):e2121531119. doi: 10.1073/pnas.2121531119 (PMC8931376; doi:10.1073/pnas.2121531119)
Supplement: Supplementary File [file pnas.2121531119.sd02.xlsx]

## Sheet: Dataset S2
Dataset S2. Parameter value estimates and model selection results for aggregated CBC intermediate datasets and individual metabolites. Parameters in exponential terms are sorted in terms of the absolute magnitude of their decay term.
Compound	Model	A	A; Median Absolute Deviation	A; 95% CI	B	B; Median Absolute Deviation	B; 95% CI	C	C; Median Absolute Deviation	C; 95% CI	D	D; Median Absolute Deviation	D; 95% CI	E	E; Median Absolute Deviation	E; 95% CI	F	F; Median Absolute Deviation	F; 95% CI	G	G; Median Absolute Deviation	G; 95% CI	H	H; Median Absolute Deviation	H; 95% CI	Extra-sum-of-squares p-value	Extra-sum-of-squares p-value for Model 5 vs. Model 3 Comparison	Corrected Alpha Cutoff	Corrected Alpha Cutoff for Model 5 vs Model 3 Comparison	Extra-sum-of-squares result	AIC	BIC	CV (95% CI)
CBC	1	52.3781	16.2761	[26.55,96.08]	-1.85686	0.418204	[-7.24,-1.19]																								1579.36	1586.44	[-2.03,-1.9804]
CBC	2	88.7502	1.52785	[48.93,91.69]	-25.9321	3.91968	[-37.16,-12.7]	8.9186	1.22634	[6.02,14.22]																1.11022e-16		0.000806452		Reject	1006.72	1017.33	[-0.2118,-0.2069]
CBC	3	82.0556	1.97233	[61.62,85.06]	-34.2729	3.28809	[-45.07,-19.83]	15.7212	1.7163	[11.45,29.61]	-0.696576	0.0860054	[-3.97,-0.46]													1.11022e-16		0.000819672		Reject	868.244	882.393	[-0.1212,-0.1187]
CBC	4	70.7373	6.02369	[45.91,81.05]	-44.933	6.09058	[-67.35,-26.19]	21.257	6.03882	[11.02,41.38]	-4.39165	1.40186	[-11.36,-1.71]	5.82381	0.484329	[4.29,8.76]										1.11022e-16		0.000833333		Reject	827.276	844.962	[-0.1078,-0.1045]
CBC	5	50.7494	6.33951	[30.77,76.81]	-64.2357	6.95264	[-97.1,-40.77]	36.2629	5.52711	[14.52,49.72]	-12.1772	2.39406	[-23.43,-4.29]	10.8221	1.19933	[7.91,17.22]	-0.423164	0.0879559	[-0.75,-0.2]							1.11022e-16		0.000847458		Reject	806.896	828.12	[-0.0958,-0.0931]
CBC	6	48.8043	7.93405	[12.17,71.12]	-66.2822	9.20398	[-187.77,-41.53]	37.3255	6.0302	[18.37,59.22]	-13.1743	3.58928	[-37.16,-4.56]	8.90391	0.844638	[7.57,23.86]	-0.760078	0.373741	[-5.07,-0.21]	2.80114	1.97702	[0,6.11]				1		0.00294118		Fail to Reject	808.724	833.485	[-0.0973,-0.094]
CBC	7	44.5345	15.2592	[2.51,60.79]	-70.7246	26.8829	[-1578.4,-55.95]	37.6212	9.02281	[5.22,65.01]	-16.0516	9.82898	[-55.67,-8.94]	6.12739	6.65595	[1.92,38.04]	-3.91277	1.53436	[-14.74,-0.68]	9.55239	0.698691	[2.4,12.47]	-0.34738	0.0686443	[-0.68,0]	0.999984		0.0025		Fail to Reject	810.119	838.418	[-0.0972,-0.0954]
E4P	1	59.5806	13.1543	[38.49,96.13]	-1.554	0.325325	[-6.24,-1.12]																								154.828	158.05	[-1.8853,-1.6937]
E4P	2	84.1114	1.71075	[59.66,87.45]	-23.3622	3.17692	[-31.12,-11.13]	13.3487	1.43177	[9.63,18.85]																1.11022e-16		0.000862069		Reject	68.1238	72.9566	[-0.1827,-0.1681]
E4P	3	75.5681	2.34552	[57.99,80.49]	-32.2725	3.21073	[-39.48,-18.47]	22.0239	2.15891	[16.49,28.59]	-0.585991	0.0918744	[-1.44,-0.32]													1.11022e-16		0.000877193		Reject	45.1664	51.6101	[-0.1065,-0.0999]
E4P	4	60.3181	5.00496	[45.53,71.95]	-46.3113	5.25265	[-62.47,-23.9]	27.9105	4.70917	[17.6,41.19]	-4.55702	1.41874	[-9.09,-0.53]	9.41335	0.36255	[0,12.94]										1.98683e-11		0.00138889		Reject	33.9376	41.9921	[-0.0825,-0.0686]
E4P	5	50.0352	5.7476	[24.88,64.11]	-56.37	7.18547	[-236.14,-38.55]	33.4336	4.82757	[22.18,54.17]	-8.56455	2.32247	[-23.37,-3.64]	14.1816	2.66508	[9.25,24.77]	-0.274782	0.148028	[-0.77,0]							0.0291348		0.002		Fail to Reject	33.6342	43.2997	[-0.0958,-0.0793]
E4P	6	48.4353	6.42031	[6.63,71.82]	-57.9235	8.11284	[-856.88,-41.73]	33.4321	4.94119	[6.29,59.6]	-9.51024	3.26097	[-38.02,-3.89]	9.3458	2.62333	[0,32.51]	-0.798875	0.233539	[-6.46,0]	6.43767	7.25284e-10	[0,10.55]				1		0.003125		Fail to Reject	35.6227	46.8991	[-0.0869,-0.0805]
E4P	7	45.9502	6.79447	[4.26,61.46]	-60.0417	9.20339	[-942.5,-42.76]	29.3876	11.3869	[3.13,58.98]	-12.0598	4.091	[-44.15,-5.39]	9.78326	7.37339	[2.56,38.2]	-3.57466	3.11436	[-15.13,-0.66]	12.5302	2.78473	[7.51,18.39]	-0.202722	0.185196	[-0.66,0]	1		0.00263158		Fail to Reject	37.4483	50.3357	[-0.0845,-0.0795]
S7P	1	44.1059	13.4455	[24.02,93.23]	-1.70275	0.400735	[-5.31,-1.15]																								160.814	164.036	[-2.2567,-2.0023]
S7P	2	88.5472	0.960369	[56.53,90.81]	-30.1477	4.05213	[-39.61,-14.7]	7.85971	0.735999	[5.91,11.02]																1.11022e-16		0.000892857		Reject	66.2066	71.0393	[-0.4442,-0.085]
S7P	3	83.8408	1.72383	[60.67,87.67]	-38.1469	3.91116	[-48.85,-19.42]	12.752	1.51342	[8.51,18.82]	-0.587826	0.0948903	[-1.96,-0.3]													1.11022e-16		0.000909091		Reject	43.3207	49.7644	[-0.0907,-0.0816]
S7P	4	65.7759	3.07023	[54.11,74.56]	-59.2773	5.28098	[-75.14,-41.33]	25.2926	2.81825	[16.91,35.57]	-7.37917	0.836089	[-10.52,-4.57]	5.63837	0.160726	[4.72,6.45]										1.11022e-16		0.000925926		Reject	16.0342	24.0888	[-0.0449,-0.0402]
S7P	5	60.9408	3.74007	[21.95,69.22]	-64.6976	7.54841	[-237.74,-45.19]	28.5213	3.63715	[20.11,59.83]	-9.7574	1.37755	[-28.81,-6.52]	7.25154	0.604784	[5.81,14.76]	-0.190634	0.0478093	[-0.66,0]							0.00994436		0.00185185		Fail to Reject	15.339	25.0045	[-0.0453,-0.0399]
S7P	6	60.9409	3.05795	[0.39,1034.09]	-64.6974	4.54947	[-446.99,-38.22]	28.5212	5.66084	[0.18,60.85]	-9.75737	2.59426	[-48.19,-6.85]	7.25153	1.63219	[5.85,23.83]	-0.190633	3.23362	[-8.54,-0.14]	1.31783e-18	0.735562	[0,6.54]				1		0.00333333		Fail to Reject	17.339	28.6154	[-0.0546,-0.0448]
S7P	7	7.16742	2.63812	[0,74.19]	-3041.23	4380.93	[-100048.12,-57.49]	58.6147	2.85377	[1.67,67.86]	-50.7351	5.73343	[-106.67,-12.23]	23.9168	3.01123	[6.26,46.32]	-8.46096	1.41061	[-22.03,-3.63]	7.02586	0.655817	[4.67,12.97]	-0.170779	0.0442992	[-0.51,0]	0.762509		0.00238095		Fail to Reject	18.3726	31.26	[-0.0477,-0.0433]
GAP	1	53.8405	16.7627	[31.99,97.36]	-1.94076	0.382139	[-6.41,-1.38]																								163.16	166.382	[-2.5179,-2.1447]
GAP	2	90.1969	1.39794	[61.11,92.77]	-24.521	3.2446	[-33.56,-12.29]	7.76308	1.09439	[5.03,12.26]																1.11022e-16		0.000943396		Reject	73.4083	78.241	[-0.1969,-0.181]
GAP	3	82.6015	1.60266	[61.48,86.15]	-33.9159	3.13793	[-42.85,-18.83]	15.4594	1.42712	[11.19,21.61]	-0.786084	0.0745085	[-1.67,-0.57]													1.11022e-16		0.000961538		Reject	34.3626	40.8062	[-0.1006,-0.0635]
GAP	4	74.3588	5.63855	[51.19,80.17]	-41.835	5.4657	[-62.93,-25.92]	19.2587	5.01643	[12.93,38.73]	-3.23025	0.807313	[-10.45,-2.1]	4.47059	0.147569	[4.01,8.58]										1.90958e-14		0.00135135		Reject	16.8013	24.8559	[-0.0514,-0.0474]
GAP	5	51.8783	6.45417	[35.97,79.45]	-63.0227	7.78409	[-99.27,-30.31]	35.8442	4.74532	[14.41,49.55]	-11.7379	2.83816	[-18.21,-2.33]	10.3825	2.01844	[4.08,14.09]	-0.50302	0.143074	[-0.91,0]							4.05762e-06		0.00151515		Reject	12.8005	22.466	[-0.0486,-0.0411]
GAP	6	38.237	7.08869	[5.57,155.99]	-79.2091	14.6115	[-2128.21,-48.93]	44.1357	5.07767	[29.39,68.69]	-18.6738	3.1194	[-45.74,-11.86]	11.8583	1.46324	[8.79,31.05]	-1.87208	0.281449	[-8.01,-0.5]	3.87594	0.135706	[0,5.61]				0.000103209		0.0016129		Reject	10.0513	21.3277	[-0.0407,-0.0367]
GAP	7	38.237	10.0861	[1.74,441.33]	-79.2092	22.8625	[-2062.32,-46.39]	44.1357	5.39185	[7.99,66.91]	-18.6738	4.10584	[-62.69,-12.89]	11.8583	2.17109	[0,40.08]	-1.87208	0.385111	[-13.99,-0.81]	3.87594	0.228471	[2.84,13.36]	-4.93285e-17	1.5102e-16	[-0.86,0]	1		0.00357143		Fail to Reject	12.0513	24.9386	[-0.0425,-0.0365]
DHAP	1	54.3437	15.9947	[29.31,97.91]	-1.93909	0.415276	[-8.81,-1.34]																								157.542	160.653	[-2.7492,-2.512]
DHAP	2	91.077	1.31426	[60.04,93.32]	-24.6856	3.66454	[-34.36,-12.93]	7.31343	0.987949	[4.97,11.9]																1.11022e-16		0.000980392		Reject	67.4068	72.0729	[-0.2183,-0.1965]
DHAP	3	83.925	2.11757	[61.02,88.21]	-33.7598	3.5731	[-46.56,-20.13]	14.5303	1.70657	[9.84,27]	-0.755508	0.108245	[-3.77,-0.48]													1.11022e-16		0.001		Reject	34.5729	40.7943	[-0.0782,-0.0709]
DHAP	4	67.3381	3.83977	[52.06,75.87]	-49.5684	5.19579	[-65.44,-29.85]	26.5476	3.64961	[15.57,40.27]	-5.60346	0.904034	[-9.81,-2.8]	4.596	0.0896414	[4.1,5.4]										1.11022e-16		0.00102041		Reject	0.572532	8.34927	[-0.031,-0.0275]
DHAP	5	59.7518	5.88358	[38.11,74.6]	-56.9731	7.01296	[-94.14,-36.92]	31.7485	4.64019	[18.77,48.94]	-8.40633	2.04825	[-18.31,-4.14]	6.98483	1.21944	[4.35,13.12]	-0.271405	0.119727	[-1.02,0]							0.00119621		0.00178571		Reject	-1.08772	8.24437	[-0.0367,-0.0237]
DHAP	6	43.0249	5.68796	[6.41,57.63]	-74.8441	10.4571	[-1782.65,-47.55]	38.8526	4.63143	[26.3,64.66]	-17.4744	2.91411	[-45.35,-10.13]	12.3567	1.94559	[7.16,30.45]	-2.90472	0.648453	[-7.03,-0.57]	4.25337	0.185093	[0,4.72]				0.000797467		0.00172414		Reject	-3.13705	7.75038	[-0.03,-0.0271]
DHAP	7	43.025	7.58078	[4.39,59.05]	-74.8439	15.5329	[-2048.23,-46.96]	38.8525	6.12439	[23.51,62.77]	-17.4743	3.8198	[-53.72,-10.83]	12.3567	2.84061	[3.49,33.38]	-2.90471	0.944158	[-11.72,-0.63]	4.25337	0.22759	[3.26,11]	-1.07345e-20	2.97039e-13	[-0.91,0]	1		0.00384615		Fail to Reject	-1.13705	11.3057	[-0.0282,-0.0261]
PGA	1	50.359	15.387	[22.54,97.68]	-1.80697	0.49245	[-12.88,-1.02]																								161.524	164.691	[-2.7708,-2.4742]
PGA	2	90.2985	2.8158	[48.22,92.29]	-27.1455	5.73576	[-36.79,-11.39]	7.69732	0.920041	[5.27,12.59]																1.11022e-16		0.00104167		Reject	64.7433	69.4939	[-0.1683,-0.1601]
PGA	3	84.8179	4.98626	[46.13,88.95]	-34.779	6.18304	[-47.46,-13.51]	13.2504	2.19998	[6.85,26.41]	-0.615688	0.112611	[-3.82,-0.18]													1.11022e-16		0.00106383		Reject	41.873	48.2071	[-0.0974,-0.0853]
PGA	4	62.6755	3.14478	[51.79,72.04]	-56.7883	5.59746	[-76.28,-34.93]	29.899	3.01543	[16.28,38.86]	-7.9063	0.987702	[-11.88,-1.5]	5.53756	0.52307	[3.96,6.89]										1.11022e-16		0.00108696		Reject	16.2797	24.1973	[-0.0517,-0.0422]
PGA	5	58.9139	5.13376	[27.2,99.44]	-60.4474	8.30627	[-340.39,-41.67]	32.1079	5.09841	[22.85,56.91]	-9.67002	2.03566	[-25.74,-6.17]	7.09171	1.46228	[4.88,14.11]	-0.187085	0.182909	[-0.81,0]							0.0255294		0.00192308		Fail to Reject	15.8903	25.3915	[-0.0507,-0.0386]
PGA	6	12.6631	7.00484	[3.79,36175.53]	-151.689	11.1864	[-557.54,-39.21]	54.8215	9.64831	[3.52,59.45]	-41.8688	4.69578	[-52.07,-5.97]	25.1374	3.9124	[3.91,30.57]	-6.98199	1.67483	[-9.52,-0.13]	5.49458	2.67343	[0,6.36]				1		0.00416667		Fail to Reject	19.4255	30.5101	[-0.0507,-0.0465]
PGA	7	8.05096	11.4868	[0,2180.83]	-197.552	204.554	[-2970.88,-52.85]	54.9723	6.02861	[0,63.59]	-48.0923	10.6185	[-182.68,-14.44]	28.1303	5.22494	[6.04,49.56]	-8.80212	1.9407	[-20.85,-3.86]	6.96291	1.05705	[3.9,13.14]	-0.175668	0.137644	[-0.56,0]	0.105757		0.00217391		Fail to Reject	19.4134	32.0815	[-0.048,-0.0424]
RUBP	1	46.3104	15.5908	[24.01,95.76]	-1.73319	0.47225	[-7.48,-1.03]																								168.175	171.397	[-2.8073,-2.5931]
RUBP	2	90.3249	0.815427	[63.47,92.02]	-27.2917	2.52477	[-32.75,-17.02]	7.11043	0.618184	[5.24,9.68]																1.11022e-16		0.00111111		Reject	55.888	60.7207	[-0.1444,-0.1267]
RUBP	3	87.9756	1.65327	[66.13,91.12]	-30.4734	2.48747	[-38.16,-17.89]	9.51435	1.40465	[6.04,16.14]	-0.330949	0.180885	[-1.75,0]													6.02176e-08		0.00142857		Reject	50.5184	56.9621	[-0.1082,-0.0968]
RUBP	4	62.4088	5.70479	[45.47,79.91]	-50.8274	5.02586	[-69.36,-33.96]	29.3967	5.38715	[12.65,46]	-9.94716	2.26217	[-15.66,-3.93]	5.7717	0.83901	[4.09,7.8]										4.44089e-16		0.00131579		Reject	28.943	36.9976	[-0.0647,-0.0565]
RUBP	5	62.4088	4.78874	[25.75,75.04]	-50.8274	4.1143	[-133.28,-38.08]	29.3967	4.36613	[18.43,62.84]	-9.94716	1.84415	[-24.95,-5.38]	5.7717	0.718561	[4.63,11.1]	-1.00401e-19	6.17036e-12	[-0.7,0]							1		0.00454545		Fail to Reject	30.943	40.6085	[-0.0645,-0.0582]
RUBP	6	47.287	11.0495	[2.04,67.17]	-59.9221	9.73188	[-1689.23,-42.85]	26.8599	15.4639	[11.81,71.42]	-22.1328	7.22336	[-51.36,-10.64]	17.7122	7.31947	[4.82,31.99]	-7.79308	3.99217	[-15.46,-0.26]	5.72099	1.15747	[0,7.53]				1		0.00277778		Fail to Reject	32.7737	44.0502	[-0.0709,-0.0625]
RUBP	7	47.2888	11.9197	[2.12,62.26]	-59.921	10.8304	[-1725.69,-41.9]	26.8582	16.3106	[5.43,67.43]	-22.1319	8.36407	[-52.02,-11.08]	17.7121	6.27876	[2.94,34.28]	-7.79314	2.80581	[-19.63,-2.35]	5.721	0.920706	[3.92,9.65]	-1.55293e-33	1.08957e-21	[-0.64,0]	1		0.005		Fail to Reject	34.7737	47.6611	[-0.0799,-0.0696]
FBP	1	60.4027	12.9992	[39.53,94.99]	-2.1173	0.327991	[-7.5,-1.65]																								139.983	143.093	[-1.8182,-1.4935]
FBP	2	85.9106	3.41906	[59.83,93.48]	-21.5481	3.98628	[-32.37,-11.43]	10.5108	2.80772	[2.73,17.82]																1.11022e-16		0.00113636		Reject	90.2557	94.9217	[-0.4648,-0.3913]
FBP	3	71.7946	1.80634	[57.6,75.74]	-36.7386	3.17158	[-47.93,-20.89]	25.0091	1.62339	[18.98,33.92]	-1.16605	0.0759662	[-1.94,-0.69]													1.11022e-16		0.00116279		Reject	42.7317	48.9531	[-0.1627,-0.1207]
FBP	4	71.7946	4.7449	[36.01,74.5]	-36.7386	5.34526	[-88.62,-24]	25.0091	2.90294	[15.45,49.43]	-1.16605	0.655817	[-13.41,-1.06]	2.47352e-17	1.43832	[0,13.84]										1		0.00555556		Fail to Reject	44.7317	52.5085	[-0.2009,-0.114]
FBP	5	23.9761	9.00456	[5.48,619.72]	-101.408	26.6527	[-2334.03,-44.05]	50.3484	5.44096	[27.51,66.91]	-22.2891	4.60163	[-35.25,-7.33]	22.5514	2.4225	[9.7,27.76]	-1.08512	0.0765291	[-1.24,0]							0.000368028	0.0519341	0.00166667	0.000793672	Reject / Fail to Reject	42.5605	51.8926	[-0.1409,-0.1273]
FBP	6	23.9853	9.17341	[5.18,377.63]	-101.374	33.4679	[-2148.36,-49.5]	50.3398	6.15009	[31.22,66.82]	-22.2856	4.85961	[-36.63,-9.99]	22.5508	2.18679	[0,29.93]	-1.0851	0.0604899	[-3.88,0]	2.40448e-12	1.5194e-20	[0,12.69]				1		0.00625		Fail to Reject	44.5605	55.448	[-0.2016,-0.1298]
FBP	7	15.1592	9.53795	[0,200.2]	-101.4	34.0103	[-1689.34,-41.72]	8.82245	16.6297	[0,63.85]	-101.364	8.08319	[-107.14,-11.98]	50.3432	19.5429	[0,60.51]	-22.287	5.313	[-33.65,-1.29]	22.551	2.28809	[2.24,27.59]	-1.08511	0.0724042	[-1.23,0]	1		0.00714286		Reject	46.5605	59.0033	[-0.2178,-0.106]
ADPG	1	56.4006	17.2265	[31.71,97.43]	-2.25148	0.394664	[-8.72,-1.68]																								165.115	168.337	[-2.5472,-2.3596]
ADPG	2	92.3638	1.18829	[61.14,94.59]	-21.4482	2.40774	[-27.6,-12.13]	5.61801	0.952079	[3.28,9.69]																1.11022e-16		0.00119048		Reject	77.799	82.6317	[-0.2585,-0.2132]
ADPG	3	84.6211	1.38332	[73.71,87.52]	-29.6522	1.46417	[-33.9,-23.52]	13.4655	1.26039	[10.52,19.1]	-0.941044	0.0589182	[-2.17,-0.76]													1.11022e-16		0.00121951		Reject	25.8807	32.3244	[-0.0589,-0.0548]
ADPG	4	83.5304	2.62226	[69,87.21]	-30.4986	2.32183	[-40.62,-24.44]	13.2879	2.01498	[10.64,24.57]	-1.30338	0.390653	[-6.65,-0.78]	1.27279	0.989176	[0,5.61]										0.718757		0.00227273		Fail to Reject	26.9499	35.0045	[-0.0765,-0.0553]
ADPG	5	64.5752	5.86457	[16.32,80.31]	-39.8997	3.27107	[-397.34,-33.15]	23.2505	4.68912	[9.01,68.04]	-10.753	2.76021	[-26.78,-2.83]	10.2839	1.20793	[2.14,15.52]	-0.752286	0.0657766	[-1.02,0]							9.42395e-08	5.26309e-05	0.00147059	0.000793669	Reject / Reject	20.8936	30.5592	[-0.0483,-0.0457]
ADPG	6	64.5757	5.88392	[11.98,78.94]	-39.8995	3.51214	[-474.25,-32.94]	23.25	4.97544	[9.82,70.79]	-10.7528	2.83161	[-31.68,-3.75]	10.2839	1.27382	[0,16.17]	-0.752284	0.0625411	[-2.22,0]	6.90606e-28	5.57339e-16	[0,5.59]				1		0.00833333		Fail to Reject	22.8936	34.1701	[-0.0476,-0.0436]
ADPG	7	64.5749	7.02962	[0,80.55]	-39.8998	3.70276	[-457.37,-32.82]	23.2508	10.6278	[0,71.47]	-10.7531	3.66126	[-47.64,-4.02]	7.72151e-25	6.96584	[0,41.66]	-1.99361	2.92588	[-21.98,-0.71]	10.2839	1.25065	[0.37,14.62]	-0.752286	0.0658683	[-1,0]	1		0.01		Fail to Reject	24.8936	37.781	[-0.049,-0.0453]
UDPG	1	88.0364	3.64342	[64.13,97.53]	-1.79601	0.242595	[-4.24,-1.28]																								140.039	143.261	[-1.4842,-1.3069]
UDPG	2	82.4353	2.47807	[75.36,88.15]	-9.08815	0.801306	[-11.91,-6.8]	15.5942	2.45584	[9.99,22.58]																1.11022e-16		0.00125		Reject	54.7349	59.5677	[-0.1792,-0.1051]
UDPG	3	66.3942	2.01584	[60.13,76.42]	-12.9296	1.20943	[-19.02,-9.95]	31.7205	2.2665	[22.07,39.16]	-0.642873	0.0541565	[-0.79,-0.14]													1.11022e-16		0.00128205		Reject	24.8599	31.3036	[-0.0523,-0.049]
UDPG	4	66.3942	2.45393	[51.29,76.58]	-12.9296	1.36987	[-22.92,-10.28]	31.7205	2.58102	[12.61,40.58]	-0.642873	0.0881656	[-4.31,-0.23]	1.29793e-18	1.37084e-12	[0,18.96]										1		0.0125		Fail to Reject	26.8599	34.9145	[-0.0569,-0.0499]
UDPG	5	3.32865e-13	5.90955	[0,74.6]	-13.0376	2.47316	[-437.09,-9.75]	66.3942	28.5486	[0,71.12]	-12.9296	2.46585	[-16.19,-0.44]	31.7205	5.8257	[0,37.75]	-0.642873	0.0889852	[-0.8,0]							1		0.0166667		Fail to Reject	28.8599	38.5254	[-0.0516,-0.0503]
UDPG	6	66.3942	1.4712e-12	[0,72.5]	-12.9296	61.2361	[-8731.54,-11.04]	1.18671e-13	6.19063	[0,74.16]	-7.79835	2.7725	[-21.23,-0.59]	31.7205	2.97988	[0,40.16]	-0.642873	0.0891234	[-2.82,0]	6.02028e-13	6.1253e-12	[0,18.59]				1		0.025		Fail to Reject	30.8599	42.1364	[-0.0554,-0.0517]
UDPG	7	4.74301	23.9289	[0,75.27]	-12.9298	4.05086	[-284.36,-10.29]	37.6492	11.6737	[0,72.25]	-12.9296	4.46532	[-37.53,-0.62]	24.0021	3.57756	[0,67]	-12.9294	1.9477	[-17.96,0]	31.7204	5.8955	[0,38.27]	-0.642872	0.110677	[-0.79,0]	1		0.05		Fail to Reject	32.8599	45.7473	[-0.0572,-0.0497]
