# Supplementary material for: Reimport of carbon from cytosolic and vacuolar sugar pools into the Calvin–Benson cycle explains photosynthesis labeling anomalies
Source: Proc Natl Acad Sci U S A. 2022 Mar 8;119(11):e2121531119. doi: 10.1073/pnas.2121531119 (PMC8931376; doi:10.1073/pnas.2121531119)
Supplement: Supplementary File [file pnas.2121531119.sd03.xlsx]

## Sheet: Dataset S3
Dataset S3. Comparisons of the model in this work with previous models (13, 15). Reactions that are different from Ma, Jazmin, Young and Allen (15) are labeled in red. Reactions from Xu, Fu, Sharkey, Shachar-Hill and Walker (13) are shown in yellow. Reactions newly added in this publication are shown in blue. Reactions have been removed from (13, 15) are shown in green. Note that the dilution par…
Differences from Ma et al.,2014		Model comparisons
Reactions from Xu et al., 2021		Ma et al., 2014			Xu et al., 2021			MSU model
Reactions added in this study		CO2.t	CO2.t -> CO2		CO2.t	CO2.t -> CO2		CO2.t	CO2.t -> CO2
Reactions deleted from Ma et al., 2014 or Xu et al., 2021					CO2.np	CO2.np -> CO2		CO2.np	CO2.np -> CO2
		CO2_sink	dummy -> Sink		CO2_sink	dummy -> Sink		CO2_sink	dummy -> Sink
		RUBICSO_CO2	RUBP.p + CO2 -> 3PGA.p + 3PGA.p + dummy		RUBICSO_CO2	RUBP.p + CO2 -> 3PGA.p + 3PGA.p + dummy		RUBICSO_CO2	RUBP.p + CO2 -> 3PGA.p + 3PGA.p + dummy
		GAPDH.p	3PGA.p -> TP.p		GAPDH.p	3PGA.p -> TP.p		GAPDH.p net	3PGA.p <-> TP.p
		ALD	TP.p + E4P.p -> SBP					GAPDH.p exch	3PGA.p <-> TP.p
		SBP	SBP -> S7P.p		SBP	SBP -> S7P.p		SBP	SBP -> S7P.p
		FBA.p net	TP.p + TP.p <-> FBP.p		FBA.p net	TP.p + TP.p <-> FBP.p		FBA.p net	TP.p + TP.p <-> FBP.p
		FBA.p exch	TP.p + TP.p <-> FBP.p		FBA.p exch	TP.p + TP.p <-> FBP.p		FBA.p exch	TP.p + TP.p <-> FBP.p
		PFK.p net	FBP.p <-> F6P.p		PFK.p net	FBP.p <-> F6P.p		PFK.p	FBP.p -> F6P.p
		PFK.p exch	FBP.p <-> F6P.p		PFK.p exch	FBP.p <-> F6P.p
		TK1 net	TP.p + EC2 <-> X5P.p		TK1 net	TP.p + EC2 <-> X5P.p		TK1 net	TP.p + EC2 <-> X5P.p
		TK1 exch	TP.p + EC2 <-> X5P.p		TK1 exch	TP.p + EC2 <-> X5P.p		TK1 exch	TP.p + EC2 <-> X5P.p
		TK2 net	S7P.p <-> R5P.p + EC2		TK2 net	S7P.p <-> R5P.p + EC2		TK2 net	S7P.p <-> R5P.p + EC2
		TK2 exch	S7P.p <-> R5P.p + EC2		TK2 exch	S7P.p <-> R5P.p + EC2		TK2 exch	S7P.p <-> R5P.p + EC2
		TK3 net	F6P.p <-> E4P.p + EC2		TK3 net	F6P.p <-> E4P.p + EC2		TK3 net	F6P.p <-> E4P.p + EC2
		TK3 exch	F6P.p <-> E4P.p + EC2		TK3 exch	F6P.p <-> E4P.p + EC2		TK3 exch	F6P.p <-> E4P.p + EC2
		PPE net	X5P.p <-> RU5P.p		PPE net	X5P.p <-> RU5P.p		PPE net	X5P.p <-> RU5P.p
		PPE exch	X5P.p <-> RU5P.p		PPE exch	X5P.p <-> RU5P.p		PPE exch	X5P.p <-> RU5P.p
		PPI net	R5P.p <-> RU5P.p		PPI net	R5P.p <-> RU5P.p		PPI net	R5P.p <-> RU5P.p
		PPI exch	R5P.p <-> RU5P.p		PPI exch	R5P.p <-> RU5P.p		PPI exch	R5P.p <-> RU5P.p
		PRK	RU5P.p -> RUBP.p		PRK	RU5P.p -> RUBP.p		PRK	RU5P.p -> RUBP.p
		RUBISCO_O2	RUBP.p -> 3PGA.p + 2PG.p		RUBISCO_O2	RUBP.p -> 3PGA.p + 2PG.p		RUBISCO_O2	RUBP.p -> 3PGA.p + 2PG.p
		PGP	2PG.p -> GLY.p		PGP	2PG.p -> GLY.p		PGP	2PG.p -> GLY.m
		GLYdil net	GLY.p <-> GLY.x + dummyGLY		GLYdil net	GLY.p <-> GLY.x + dummyGLY		GLYdil net	GLY.m <-> GLY.x + dummyGLY
		GLYdil exch	GLY.p <-> GLY.x + dummyGLY		GLYdil exch	GLY.p <-> GLY.x + dummyGLY		GLYdil exch	GLY.m <-> GLY.x + dummyGLY
		GDC	GLY.p + GLY.p + dummy -> SER.p + CO2		GDC	GLY.p + GLY.p + dummy -> SER.p + CO2		GDC	GLY.m + GLY.m + dummy -> SER.m + CO2
		SERdil net	SER.p <-> SER.x + dummySER		SERdil net	SER.p <-> SER.x + dummySER		SERdil net	SER.m <-> SER.x + dummySER
		SERdil exch	SER.p <-> SER.x + dummySER		SERdil exch	SER.p <-> SER.x + dummySER		SERdil exch	SER.m <-> SER.x + dummySER
		SGA1	SER.p -> GA.p		SGA1	SER.p -> GA.p		SGA1	SER.m -> GA.p
		GK net	GA.p <-> 3PGA.p		GK net	GA.p <-> 3PGA.p		GK	GA.p -> 3PGA.p
		GK exch	GA.p <-> 3PGA.p		GK exch	GA.p <-> 3PGA.p
		PGI.p net	F6P.p <-> G6P.p		PGI.p net	F6P.p <-> G6P.p		PGI.p net	F6P.p <-> G6P.p
		PGI.p exch	F6P.p <-> G6P.p		PGI.p exch	F6P.p <-> G6P.p		PGI.p exch	F6P.p <-> G6P.p
		PGM.p net	G6P.p <-> G1P.p		PGM.p net	G6P.p <-> G1P.p
		PGM.p exch	G6P.p <-> G1P.p		PGM.p exch	G6P.p <-> G1P.p
					ALD	TP.p + E4P.p -> SBP		ALD net	TP.p + E4P.p <-> SBP
								ALD exch	TP.p + E4P.p <-> SBP
		AGP	G1P.p -> ADPG.p		AGP	G1P.p -> ADPG.p		PGM+AGP	G6P.p -> ADPG.p
		Starch	ADPG.p -> Starch		Starch	ADPG.p -> Starch		Starch	ADPG.p -> Starch
		FBA.c net	TP.c + TP.c <-> FBP.c		FBA.c net	TP.c + TP.c <-> FBP.c		FBA.c net	TP.c + TP.c <-> FBP.c
		FBA.c exch	TP.c + TP.c <-> FBP.c		FBA.c exch	TP.c + TP.c <-> FBP.c		FBA.c exch	TP.c + TP.c <-> FBP.c
		PFK.c net	FBP.c <-> F6P.c		PFK.c net	FBP.c <-> F6P.c		PFK.c	FBP.c -> F6P.c
		PFK.c exch	FBP.c <-> F6P.c		PFK.c exch	FBP.c <-> F6P.c
		PGI.c net	F6P.c <-> G6P.c		PGI.c net	F6P.c <-> G6P.c		PGI.c net	F6P.c <-> G6P.c
		PGI.c exch	F6P.c <-> G6P.c		PGI.c exch	F6P.c <-> G6P.c		PGI.c exch	F6P.c <-> G6P.c
		PGM.c net	G6P.c <-> G1P.c		PGM.c net	G6P.c <-> G1P.c
		PGM.c exch	G6P.c <-> G1P.c		PGM.c exch	G6P.c <-> G1P.c
		GPU net	G1P.c <-> UDPG.c		GPU net	G1P.c <-> UDPG.c		PGM+GPU net	G6P.c <-> UDPG.c
		GPU exch	G1P.c <-> UDPG.c		GPU exch	G1P.c <-> UDPG.c		PGM+GPU exch	G6P.c <-> UDPG.c
					SGlc net	UDPG.c <-> SGlc.c
					SGlc exch	UDPG.c <-> SGlc.c
					SFrc net	F6P.c <-> SFrc.c
					SFrc exch	F6P.c <-> SFrc.c
		SPS	F6P.c + UDPG.c -> S6P		S6P	SGlc.c + SFrc.c -> S6P		Sucrose	F6P.c + UDPG.c -> Suc
		PGAM.c net	3PGA.c <-> PEP.c		PGAM.c net	3PGA.c <-> PEP.c		PGAM.c net	3PGA.c <-> PEP.c
		PGAM.c exch	3PGA.c <-> PEP.c		PGAM.c exch	3PGA.c <-> PEP.c		PGAM.c exch	3PGA.c <-> PEP.c
		PK.c	PEP.c -> PYR.c		PK.c	PEP.c -> PYR.c		PK.c	PEP.c -> PYR.c
		PDH	PYR.c + dummy -> ACA + CO2
		CS	OAA + ACA -> CIT
		ACO net	CIT <-> ICI		ACO net	CIT <-> ICI		ACO net	CIT <-> ICI
		ACO exch	CIT <-> ICI		ACO exch	CIT <-> ICI		ACO exch	CIT <-> ICI
		IDH	ICI + dummy -> AKG + CO2		IDH	ICI + dummy -> AKG + CO2.np		IDH	ICI + dummy -> AKG + CO2.np
		MDH net	MAL <-> OAA		MDH net	MAL <-> OAA		MDH net	MAL <-> OAA
		MDH exch	MAL <-> OAA		MDH exch	MAL <-> OAA		MDH exch	MAL <-> OAA
		PPC	PEP.c + CO2 -> OAA + dummy		PPC	PEP.c + CO2.np -> OAA + dummy		PPC	PEP.c + CO2.np -> OAA + dummy
		T_3PGA net	3PGA.p <-> 3PGA.c		T_3PGA net	3PGA.p <-> 3PGA.c		T_3PGA	3PGA.c -> 3PGA.p
		T_3PGA exch	3PGA.p <-> 3PGA.c		T_3PGA exch	3PGA.p <-> 3PGA.c
		T_DHAP net	TP.p <-> TP.c		T_DHAP net	TP.p <-> TP.c		T_DHAP net	TP.p <-> TP.c
		T_DHAP exch	TP.p <-> TP.c		T_DHAP exch	TP.p <-> TP.c		T_DHAP exch	TP.p <-> TP.c
		ALT	PYR.c -> ALA.c		ALT	PYR.c -> ALA.c		ALT net	PYR.c <-> ALA.c
								ALT exch	PYR.c <-> ALA.c
		ASPT	OAA -> ASP		ASPT	OAA -> ASP		ASPT net	OAA <-> ASP
								ASPT exch	OAA <-> ASP
		GLUDH	AKG -> GLU		GLUDH	AKG -> GLU		GLUDH net	AKG <-> GLU
								GLUDH exch	AKG <-> GLU
		PCR net	GLU <-> PRO		PCR net	GLU <-> PRO		PCR net	GLU <-> PRO
		PCR exch	GLU <-> PRO		PCR exch	GLU <-> PRO		PCR exch	GLU <-> PRO
		GS net	GLU <-> GLN		GS net	GLU <-> GLN		GS net	GLU <-> GLN
		GS exch	GLU <-> GLN		GS exch	GLU <-> GLN		GS exch	GLU <-> GLN
		TS net	ASP <-> THR		TS net	ASP <-> THR		TS net	ASP <-> THR
		TS exch	ASP <-> THR		TS exch	ASP <-> THR		TS exch	ASP <-> THR
		AS net	ASP <-> ASN		AS net	ASP <-> ASN		AS net	ASP <-> ASN
		AS exch	ASP <-> ASN		AS exch	ASP <-> ASN		AS exch	ASP <-> ASN
					AKD	AKG + dummy -> SUC + CO2.np		AKD	AKG + dummy -> SUC + CO2.np
					SD net	SUC <-> FUM		SD net	SUC <-> FUM
					SD exch	SUC <-> FUM		SD exch	SUC <-> FUM
					FS net	FUM <-> MAL		FS net	FUM <-> MAL
					FS exch	FUM <-> MAL		FS exch	FUM <-> MAL
		G_3PGA.p	0*3PGA.p -> 3PGA		G_3PGA.p	0*3PGA.p -> 3PGA		G_3PGA.p	0*3PGA.p -> 3PGA
		G_3PGA.c	0*3PGA.c -> 3PGA		G_3PGA.c	0*3PGA.c -> 3PGA		G_3PGA.c	0*3PGA.c -> 3PGA
		G_DHAP.p	0*TP.p -> TP		G_DHAP.p	0*TP.p -> TP		G_DHAP.p	0*TP.p -> TP
		G_DHAP.c	0*TP.c -> TP		G_DHAP.c	0*TP.c -> TP		G_DHAP.c	0*TP.c -> TP
		G_F6P.p	0*F6P.p -> F6P		G_F6P.p	0*F6P.p -> F6P		G_F6P.p	0*F6P.p -> F6P
		G_F6P.c	0*F6P.c -> F6P		G_F6P.c	0*F6P.c -> F6P		G_F6P.c	0*F6P.c -> F6P
		G_FBP.p	0*FBP.p -> FBP		G_FBP.p	0*FBP.p -> FBP		G_FBP.p	0*FBP.p -> FBP
		G_FBP.c	0*FBP.c -> FBP		G_FBP.c	0*FBP.c -> FBP		G_FBP.c	0*FBP.c -> FBP
		G_G1P.p	0*G1P.p -> G1P		G_G1P.p	0*G1P.p -> G1P
		G_G1P.c	0*G1P.c -> G1P		G_G1P.c	0*G1P.c -> G1P
		G_G6P.p	0*G6P.p -> G6P		G_G6P.p	0*G6P.p -> G6P		G_G6P.p	0*G6P.p -> G6P
		G_G6P.c	0*G6P.c -> G6P		G_G6P.c	0*G6P.c -> G6P		G_G6P.c	0*G6P.c -> G6P
		G_RU5P.p	0*RU5P.p -> P5P		G_RU5P.p	0*RU5P.p -> P5P		G_RU5P.p	0*RU5P.p -> P5P
		G_X5P.p	0*X5P.p -> P5P		G_X5P.p	0*X5P.p -> P5P		G_X5P.p	0*X5P.p -> P5P
								G_X5P.c	0*X5P.c -> P5P
		G_R5P.p	0*R5P.p -> R5P		G_R5P.p	0*R5P.p -> R5P		G_R5P.p	0*R5P.p -> R5P
		G_GA.p	0*GA.p -> GA		G_GA.p	0*GA.p -> GA		G_GA.p	0*GA.p -> GA
		G_SER.p	0*SER.p -> SER		G_SER.p	0*SER.p -> SER		G_SER.m	0*SER.m -> SER
		G_GLY.p	0*GLY.p -> GLY		G_GLY.p	0*GLY.p -> GLY		G_GLY.m	0*GLY.m -> GLY
		G_RUBP.p	0*RUBP.p -> RUBP		G_RUBP.p	0*RUBP.p -> RUBP		G_RUBP.p	0*RUBP.p -> RUBP
		G_S7P.p	0*S7P.p -> S7P		G_S7P.p	0*S7P.p -> S7P		G_S7P.p	0*S7P.p -> S7P
		G_2PG.p	0*2PG.p -> 2PG		G_2PG.p	0*2PG.p -> 2PG		G_2PG.p	0*2PG.p -> 2PG
		G_ADPG.p	0*ADPG.p -> ADPG		G_ADPG.p	0*ADPG.p -> ADPG		G_ADPG.p	0*ADPG.p -> ADPG
		G_PEP.c	0*PEP.c -> PEP		G_PEP.c	0*PEP.c -> PEP		G_PEP.c	0*PEP.c -> PEP
		G_UDPG.c	0*UDPG.c -> UDPG		G_UDPG.c	0*UDPG.c -> UDPG		G_UDPG.c	0*UDPG.c -> UDPG
		G_ALA.c	0*ALA.c -> ALA		G_ALA.c	0*ALA.c -> ALA		G_ALA.c	0*ALA.c -> ALA
					G_E4P.p	0*E4P.p -> E4P		G_E4P.p	0*E4P.p -> E4P
					G_PEP.p	0*PEP.p -> PEP		G_PEP.p	0*PEP.p -> PEP
					G_PYR.p	0*PYR.p -> PYR		G_PYR.p	0*PYR.p -> PYR
					G_ACA.p	0*ACA.p -> ACA		G_ACA.p	0*ACA.p -> ACA
					G_ACA.c	0*ACA.c -> ACA		G_ACA.c	0*ACA.c -> ACA
					G_SGlc.c	0*SGlc.c -> SGlc		G_SGlc.c	0*SGlc.c -> SGlc
					G_SFrc.c	0*SFrc.c -> SFrc		G_SFrc.c	0*SFrc.c -> SFrc
		(1-G)_GA	0*GA.x -> GA		(1-G)_GA	0*GA.x -> GA
		(1-G)_SER	0*SER.x -> SER		(1-G)_SER	0*SER.x -> SER		(1-G)_SER	0*SER.x -> SER
		(1-G)_GLY	0*GLY.x -> GLY		(1-G)_GLY	0*GLY.x -> GLY		(1-G)_GLY	0*GLY.x -> GLY
		(1-G)_R5P	0*R5P.x -> R5P		(1-G)_R5P	0*R5P.x -> R5P
		(1-G)_G1P	0*G1P.x -> G1P		(1-G)_G1P	0*G1P.x -> G1P
		(1-G)_RUBP	0*RUBP.x -> RUBP		(1-G)_RUBP	0*RUBP.x -> RUBP
		(1-G)_3PGA	0*3PGA.x -> 3PGA		(1-G)_3PGA	0*3PGA.x -> 3PGA
		(1-G)_TP	0*TP.x -> TP		(1-G)_TP	0*TP.x -> TP
		(1-G)_F6P	0*F6P.x -> F6P		(1-G)_F6P	0*F6P.x -> F6P
		(1-G)_FBP	0*FBP.x -> FBP		(1-G)_FBP	0*FBP.x -> FBP
		(1-G)_G6P	0*G6P.x -> G6P		(1-G)_G6P	0*G6P.x -> G6P
		(1-G)_RU5P	0*RU5P.x -> P5P		(1-G)_RU5P	0*RU5P.x -> P5P
		(1-G)_S7P	0*S7P.x -> S7P		(1-G)_S7P	0*S7P.x -> S7P
		(1-G)_2PG	0*2PG.x -> 2PG		(1-G)_2PG	0*2PG.x -> 2PG
		(1-G)_ADPG	0*ADPG.x -> ADPG		(1-G)_ADPG	0*ADPG.x -> ADPG
		(1-G)_PEP	0*PEP.x -> PEP		(1-G)_PEP	0*PEP.x -> PEP
		(1-G)_UDPG	0*UDPG.x -> UDPG		(1-G)_UDPG	0*UDPG.x -> UDPG
		(1-G)_ALA	0*ALA.x -> ALA		(1-G)_ALA	0*ALA.x -> ALA		(1-G)_ALA	0*ALA.x -> ALA
					(1-G)_E4P	0*E4P.x -> E4P
					(1-G)_6PG	0*6PG.p -> 6PG
					(1-G)_SGlc	0*SGlc.x -> SGlc
					(1-G)_SFrc	0*SFrc.x -> SFrc
		PGASink	3PGA -> Sink		PGASink	3PGA -> Sink		PGASink	3PGA -> Sink
		DHAPSink	TP -> Sink		DHAPSink	TP -> Sink		DHAPSink	TP -> Sink
		F6PSink	F6P -> Sink		F6PSink	F6P -> Sink		F6PSink	F6P -> Sink
		FBPSink	FBP -> Sink		FBPSink	FBP -> Sink		FBPSink	FBP -> Sink
		G1PSink	G1P -> Sink		G1PSink	G1P -> Sink
		G6PSink	G6P -> Sink		G6PSink	G6P -> Sink		G6PSink	G6P -> Sink
		P5PSink	P5P -> Sink		P5PSink	P5P -> Sink		P5PSink	P5P -> Sink
		R5PSink	R5P -> Sink		R5PSink	R5P -> Sink		R5PSink	R5P -> Sink
		GASink	GA -> Sink		GASink	GA -> Sink		GASink	GA -> Sink
		SERSink	SER -> Sink		SERSink	SER -> Sink		SERSink	SER -> Sink
		GLYSink	GLY -> Sink		GLYSink	GLY -> Sink		GLYSink	GLY -> Sink
		RUBPSink	RUBP -> Sink		RUBPSink	RUBP -> Sink		RUBPSink	RUBP -> Sink
		S7PSink	S7P -> Sink		S7PSink	S7P -> Sink		S7PSink	S7P -> Sink
		2PGSink	2PG -> Sink		2PGSink	2PG -> Sink		2PGSink	2PG -> Sink
		ADPGSink	ADPG -> Sink		ADPGSink	ADPG -> Sink		ADPGSink	ADPG -> Sink
		PEPSink	PEP -> Sink		PEPSink	PEP -> Sink		PEPSink	PEP -> Sink
		UDPGSink	UDPG -> Sink		UDPGSink	UDPG -> Sink		UDPGSink	UDPG -> Sink
		ALASink	ALA -> Sink		ALASink	ALA -> Sink		ALASink	ALA -> Sink
					E4PSink	E4P -> Sink		E4PSink	E4P -> Sink
					6PGSink	6PG -> Sink
					PYRSink	PYR -> Sink		PYRSink	PYR -> Sink
					SGlcSink	SGlc -> Sink		SGlcSink	SGlc -> Sink
					SFrcSink	SFrc -> Sink		SFrcSink	SFrc -> Sink
		S6Pout-LL	S6P + 0.1611*GLU + 0.07177*ASP + 0.03247*ALA.c + 0.01019*dummyGLY + 0.03484*dummySER -> Sink		S6Pout-LL	S6P + 0.1618*GLU + 0.0425*ASP + 0.01137*ALA.c + 0.003443*dummyGLY + 0.01997*dummySER -> Sink		Suc_out-LL	Suc + 0.1611*GLU + 0.07177*ASP + 0.03247*ALA.c + 0.01019*dummyGLY + 0.03484*dummySER -> Sink
					6PGS	dummy + 6PG.p -> RU5P.p + CO2.np		OPPP.c	dummy + 6PG.c -> RU5P.p + CO2.np
					3PGA.p net	3PGA.p <-> PEP.p		3PGA.p net	3PGA.p <-> PEP.p
					3PGA.p exch	3PGA.p <-> PEP.p		3PGA.p exch	3PGA.p <-> PEP.p
					PEP.p net	PEP.p <-> PYR.p		PEP.p net	PEP.p <-> PYR.p
					PEP.p exch	PEP.p <-> PYR.p		PEP.p exch	PEP.p <-> PYR.p
					PYR.p	PYR.p + dummy -> ACA.p + CO2.np		PYR.p	PYR.p + dummy -> ACA.p + CO2.np
					PYR.c	PYR.c + dummy -> ACA.c + CO2.np		PYR.c	PYR.c + dummy -> ACA.c + CO2.np
					ACA.c	OAA + ACA.c -> CIT		ACA.c	OAA + ACA.c -> CIT
					fattyacid	ACA.p -> fattyacid		fattyacid	ACA.p -> fattyacid
								GAPDH.c net	TP.c <-> 3PGA.c
								GAPDH.c exch	TP.c <-> 3PGA.c
								PPCK	OAA + dummy -> PEP.c + CO2.np
								Suc.c	Suc.c -> SGlc.c + SFrc.c
								SGlc.c	SGlc.c -> UDPG.c
								SFrc.c	SFrc.c -> F6P.c
								SucTransport net	Suc.c <-> Suc.v
								SucTransport exch	Suc.c <-> Suc.v
								Suc.v	Suc.v -> Glc.v + Fru.v
								Glc.c	Glc.c -> G6P.c
								G_Suc.c	0*Suc.c -> Suc
								G_Suc.v	0*Suc.v -> Suc
								G_SGlc.c	0*SGlc.c -> SGlc
								G_SFrc.c	0*SFrc.c -> SFrc
								SGlcSink	SGlc -> Sink
								SFrcSink	SFrc -> Sink
								Fru.c	Fru.c -> F6P.c
								FruTransport net	Fru.v <-> Fru.c
								FruTransport exch	Fru.v <-> Fru.c
								GlcTransport net	Glc.v <-> Glc.c
								GlcTransport exch	Glc.v <-> Glc.c
								G_Glc.c	0*Glc.c -> Glc
								G_Glc.v	0*Glc.v -> Glc
								G_Fru.c	0*Fru.c -> Fru
								G_Fru.v	0*Fru.v -> Fru
								G6PDH.c net	G6P.c <-> 6PG.c
								G6PDH.c exch	G6P.c <-> 6PG.c
								CO2.np	CO2.np -> CO2
								Invertase.c	Suc.c -> Glc.c + Fru.c
