# Supplementary material for: Reimport of carbon from cytosolic and vacuolar sugar pools into the Calvin–Benson cycle explains photosynthesis labeling anomalies
Source: Proc Natl Acad Sci U S A. 2022 Mar 8;119(11):e2121531119. doi: 10.1073/pnas.2121531119 (PMC8931376; doi:10.1073/pnas.2121531119)
Supplement: Supplementary File [file pnas.2121531119.sd04.xlsx]

## Sheet: Dataset S4
Dataset S4. Estimated flux values and 95% confidence intervals by parameter continuation. Values are absolute fluxes (µmol metabolites gFW-1 hr-1) based on the measured net CO2 uptake rate. The net flux is the difference between influx and efflux of metabolites moved in or out of the cell. The exchange flux is the minimum of the forward and backward fluxes of a reversible reaction. Some confidenc…
					95% Confidence Intervals
					Parameter Continuation		Monte Carlo
ID	Equation	Type	Value	StdErr	LB	UB	LB	UB
CO2.t	CO2.t -> CO2	Net fluxes	138.5	3.778	132.4	145.7	132.836	145.156
CO2_sink	dummy -> Sink	Net fluxes	138.5	3.778	132.4	145.7	132.836	145.156
RUBICSO_CO2	RUBP.p + CO2 -> 3PGA.p + 3PGA.p + dummy	Net fluxes	172.1	2.316	166	179.4	166.427	178.746
GAPDH.p net	3PGA.p <-> TP.p	Net fluxes	420.2	1.809	408.5	436.9	408.8	433.416
FBA.p net	TP.p + TP.p <-> FBP.p	Net fluxes	82.56	0.6081	80.46	84.92	80.642	84.7856
PFK.p	FBP.p -> F6P.p	Net fluxes	82.56	0.6081	80.46	84.92	80.642	84.7856
TK3 net	F6P.p <-> E4P.p + EC2	Net fluxes	72.05	0.6117	70.04	74.87	70.132	74.2756
ALD net	TP.p + E4P.p <-> SBP	Net fluxes	72.05	0.6117	70.04	74.87	70.132	74.2756
SBP	SBP -> S7P.p	Net fluxes	72.05	0.6117	70.04	74.87	70.132	74.2756
TK2 net	S7P.p <-> R5P.p + EC2	Net fluxes	72.05	0.6117	70.04	74.87	70.132	74.2756
TK1 net	TP.p + EC2 <-> X5P.p	Net fluxes	144.1	1.223	140.1	149.7	140.264	148.551
PPE net	X5P.p <-> RU5P.p	Net fluxes	144.1	1.223	140.1	149.7	140.264	148.551
PPI net	R5P.p <-> RU5P.p	Net fluxes	72.05	0.6117	70.04	74.87	70.132	74.2756
PRK	RU5P.p -> RUBP.p	Net fluxes	223.1	1.951	217.1	230.4	217.427	229.746
RUBISCO_O2	RUBP.p -> 3PGA.p + 2PG.p	Net fluxes	51	1.24	51	51.87	51	51.0004
PGP	2PG.p -> GLY.m	Net fluxes	51	1.24	51	51.87	51	51.0004
GLYdil net	GLY.m <-> GLY.x + dummyGLY	Net fluxes	0.01964	0.001144	0.01802	0.02157	0.0181352	0.0213781
GDC	GLY.m + GLY.m + dummy -> SER.m + CO2	Net fluxes	25.49	0.6201	25.49	25.92	25.4893	25.491
SERdil net	SER.m <-> SER.x + dummySER	Net fluxes	0.1139	0.006636	0.1045	0.1251	0.105187	0.123997
SGA1	SER.m -> GA.p	Net fluxes	25.38	0.6206	25.36	25.81	25.3653	25.3858
GK	GA.p -> 3PGA.p	Net fluxes	25.38	0.6206	25.36	25.81	25.3653	25.3858
OPPP	dummy + 6PG.c -> RU5P.p + CO2.np	Net fluxes	6.979	0.5232	6.799	7.184	6.91861	7.03108
PGI.p net	F6P.p <-> G6P.p	Net fluxes	10.51	0.7186	10.17	10.51	10.51	10.51
PGM+AGP	G6P.p -> ADPG.p	Net fluxes	10.51	0.7186	10.17	10.51	10.51	10.51
Starch	ADPG.p -> Starch	Net fluxes	10.51	0.7186	10.17	10.51	10.51	10.51
FBA.c net	TP.c + TP.c <-> FBP.c	Net fluxes	18.39	0.9525	17.53	19.43	17.5644	19.3368
PFK.c	FBP.c -> F6P.c	Net fluxes	18.39	0.9525	17.53	19.43	17.5644	19.3368
PGI.c net	F6P.c <-> G6P.c	Net fluxes	12.68	0.6929	12.28	13.17	12.2978	13.1278
PGM+GPU net	G6P.c <-> UDPG.c	Net fluxes	7.861	0.4702	7.233	8.573	7.26866	8.56478
Sucrose	F6P.c + UDPG.c -> Suc.c	Net fluxes	7.861	0.5433	7.236	8.587	7.28723	8.56946
GAPDH.c net	TP.c <-> 3PGA.c	Net fluxes	2.153	2.633	1.981	3.102	1.98825	2.34412
PGAM.c net	3PGA.c <-> PEP.c	Net fluxes	2.153	1.707	1.975	2.361	1.98823	2.34411
PK.c	PEP.c -> PYR.c	Net fluxes	0.9876	1.726	0.9093	1.086	0.912133	1.0754
PPC net	PEP.c + CO2.np <-> OAA + dummy	Net fluxes	1.165	0.06789	1.069	1.28	1.0761	1.26853
ACO net	CIT <-> ICI	Net fluxes	0.9228	1.727	0.8464	1.016	0.852244	1.00479
IDH	ICI + dummy -> AKG + CO2.np	Net fluxes	0.9228	1.727	0.8464	1.016	0.852244	1.00479
AKD	AKG + dummy -> SUC + CO2.np	Net fluxes	1e-07	1.743	-1.776e-14	0.05707	9.99967e-08	2.70048e-06
SD net	SUC <-> FUM	Net fluxes	1e-07	1.743	-8.527e-14	0.05707	9.99966e-08	2.70048e-06
FS net	FUM <-> MAL	Net fluxes	1e-07	1.743	-6.253e-13	0.05707	9.99962e-08	2.70048e-06
MDH net	MAL <-> OAA	Net fluxes	1e-07	1.743	0	0.05707	9.99967e-08	2.70048e-06
T_3PGA	3PGA.c -> 3PGA.p	Net fluxes	1e-07	3.519	0	0.8984	1e-07	9.46477e-05
T_DHAP net	TP.p <-> TP.c	Net fluxes	38.92	2.281	37.03	41.22	37.1169	41.0173
ALT net	PYR.c <-> ALA.c	Net fluxes	0.06485	0.003778	0.0595	0.07122	0.0598888	0.070598
ASPT net	OAA <-> ASP	Net fluxes	0.2424	0.01412	0.2224	0.2662	0.223859	0.263889
GLUDH net	AKG <-> GLU	Net fluxes	0.9228	0.05377	0.8467	1.014	0.852243	1.00464
PCR net	GLU <-> PRO	Net fluxes	-2.132e-14	0	-2.132e-14	-2.132e-14	-2.13163e-14	-2.13163e-14
GS net	GLU <-> GLN	Net fluxes	2.842e-14	0	2.842e-14	2.842e-14	0	5.68434e-14
TS net	ASP <-> THR	Net fluxes	-3.553e-15	0	-3.553e-15	-3.553e-15	-3.55271e-15	-3.55271e-15
AS net	ASP <-> ASN	Net fluxes	0	0	0	0	0	0
G_2PG.p	0*2PG.p -> 2PG	Net fluxes	100	0	100	100	100	100
2PGSink	2PG -> Sink	Net fluxes	100	0	100	100	100	100
G_3PGA.p	0*3PGA.p -> 3PGA	Net fluxes	70.88	1.432	0	83.48	59.43	82.1592
G_3PGA.c	0*3PGA.c -> 3PGA	Net fluxes	29.12	1.432	16.52	100	17.8408	40.57
PGASink	3PGA -> Sink	Net fluxes	100	0	100	100	100	100
G_ADPG.p	0*ADPG.p -> ADPG	Net fluxes	100	0	100	100	100	100
ADPGSink	ADPG -> Sink	Net fluxes	100	0	100	100	100	100
G_ALA.c	0*ALA.c -> ALA	Net fluxes	77.95	1.009	75.35	80.72	75.427	80.5179
(1-G)_ALA	0*ALA.x -> ALA	Net fluxes	22.05	1.009	19.28	24.65	19.4821	24.573
ALASink	ALA -> Sink	Net fluxes	100	0	100	100	100	100
G_DHAP.p	0*TP.p -> TP	Net fluxes	1e-07	2.082	7.105e-15	19.35	1e-07	4.3203e-05
G_DHAP.c	0*TP.c -> TP	Net fluxes	100	2.082	80.65	100	100	100
DHAPSink	TP -> Sink	Net fluxes	100	0	100	100	100	100
G_E4P.p	0*E4P.p -> E4P	Net fluxes	100	0	100	100	100	100
E4PSink	E4P -> Sink	Net fluxes	100	0	100	100	100	100
G_F6P.p	0*F6P.p -> F6P	Net fluxes	36.8	1.241	32.04	41.52	31.8122	41.8678
G_F6P.c	0*F6P.c -> F6P	Net fluxes	63.2	1.241	58.48	67.96	58.1322	68.1878
F6PSink	F6P -> Sink	Net fluxes	100	0	100	100	100	100
G_FBP.p	0*FBP.p -> FBP	Net fluxes	74.4	1.279	69.06	79.62	69.0678	79.9414
G_FBP.c	0*FBP.c -> FBP	Net fluxes	25.6	1.279	20.38	30.94	20.0586	30.9322
FBPSink	FBP -> Sink	Net fluxes	100	0	100	100	100	100
G_G6P.p	0*G6P.p -> G6P	Net fluxes	36.49	1.242	31.76	41.25	30.9294	41.169
G_G6P.c	0*G6P.c -> G6P	Net fluxes	63.51	1.242	58.75	68.24	58.831	69.0706
G6PSink	G6P -> Sink	Net fluxes	100	0	100	100	100	100
G_GA.p	0*GA.p -> GA	Net fluxes	100	0	100	100	100	100
GASink	GA -> Sink	Net fluxes	100	0	100	100	100	100
G_GLY.m	0*GLY.m -> GLY	Net fluxes	100	1.872	0	100	99.9976	99.9976
(1-G)_GLY	0*GLY.x -> GLY	Net fluxes	0.002354	1.872	0	100	0.00235427	0.00235427
GLYSink	GLY -> Sink	Net fluxes	100	0	100	100	100	100
G_PEP.c	0*PEP.c -> PEP	Net fluxes	100	1.797	66.64	100	99.9574	100
PEPSink	PEP -> Sink	Net fluxes	100	0	100	100	100	100
G_R5P.p	0*R5P.p -> R5P	Net fluxes	100	0	100	100	100	100
R5PSink	R5P -> Sink	Net fluxes	100	0	100	100	100	100
G_RU5P.p	0*RU5P.p -> P5P	Net fluxes	74.61	1.656	0	95.17	1e-07	94.0749
G_X5P.p	0*X5P.p -> P5P	Net fluxes	18.86	1.472	0	94.94	1e-07	93.5931
G_X5P.c	0*X5P.c -> P5P	Net fluxes	6.527	0.7643	4.741	8.232	4.76704	8.26784
P5PSink	P5P -> Sink	Net fluxes	100	0	100	100	100	100
G_RUBP.p	0*RUBP.p -> RUBP	Net fluxes	100	0	100	100	100	100
RUBPSink	RUBP -> Sink	Net fluxes	100	0	100	100	100	100
G_S7P.p	0*S7P.p -> S7P	Net fluxes	100	0	100	100	100	100
S7PSink	S7P -> Sink	Net fluxes	100	0	100	100	100	100
G_SER.m	0*SER.m -> SER	Net fluxes	100	1.875	7.105e-15	100	99.9999	99.9999
(1-G)_SER	0*SER.x -> SER	Net fluxes	9.709e-05	1.875	0	100	9.70943e-05	9.70946e-05
SERSink	SER -> Sink	Net fluxes	100	0	100	100	100	100
G_UDPG.c	0*UDPG.c -> UDPG	Net fluxes	100	0	100	100	100	100
UDPGSink	UDPG -> Sink	Net fluxes	100	0	100	100	100	100
Suc_out-LL	Suc.c + 0.1618*GLU + 0.0425*ASP + 0.01137*ALA.c + 0.003443*dummyGLY + 0.01997*dummySER -> Sink	Net fluxes	5.703	0.3323	5.233	6.264	5.26726	6.20915
Invertase	Suc.c -> SGlc.c + SFrc.c	Net fluxes	1.105e-06	0.676	-1.776e-15	0.5319	1e-07	0.0046067
SGlc.c	SGlc.c -> UDPG.c	Net fluxes	1.105e-06	0.676	-8.882e-15	0.5319	1e-07	0.0046067
SFrc.c	SFrc.c -> F6P.c	Net fluxes	1.105e-06	0.676	0	0.5319	1e-07	0.0046067
SucTransport net	Suc.c <-> Suc.v	Net fluxes	2.106	0.1955	0.0718	2.508	1.72846	2.48399
Suc.v	Suc.v -> Glc.v + Fru.v	Net fluxes	2.106	0.1955	0.0718	2.508	1.72846	2.48399
Glc.c	Glc.c -> G6P.c	Net fluxes	2.158	0.2047	1.716	2.516	1.83904	2.53263
G_Suc.c	0*Suc.c -> Suc	Net fluxes	0.0002541	0.0007921	1.192e-06	Inf	0.000115768	0.00818705
G_Suc.v	0*Suc.v -> Suc	Net fluxes	0.0001088	0.0003134	0	Inf	1e-07	0.0163973
G_SGlc.c	0*SGlc.c -> SGlc	Net fluxes	0.04667	1.836	1.568e-15	Inf	0.0466695	0.0466695
G_SFrc.c	0*SFrc.c -> SFrc	Net fluxes	0.01833	1.894	-3.331e-16	Inf	0.0183282	0.0183282
SGlcSink	SGlc -> Sink	Net fluxes	0.04667	1.836	0	Inf	0.0466695	0.0466695
SFrcSink	SFrc -> Sink	Net fluxes	0.01833	1.894	0	Inf	0.0183282	0.0183282
Fru.c	Fru.c -> F6P.c	Net fluxes	2.158	0.2047	1.716	2.516	1.83904	2.53263
FruTransport net	Fru.v <-> Fru.c	Net fluxes	2.106	0.1955	0.0718	2.508	1.72846	2.48399
GlcTransport net	Glc.v <-> Glc.c	Net fluxes	2.106	0.1955	0.0718	2.508	1.72846	2.48399
G_Glc.c	0*Glc.c -> Glc	Net fluxes	0.0009219	1.359	0	Inf	1e-07	0.0811219
G_Glc.v	0*Glc.v -> Glc	Net fluxes	1.806e-06	1.904	0	Inf	1e-07	0.00100725
G_Fru.c	0*Fru.c -> Fru	Net fluxes	4.007	1.971	0	Inf	3.96775	4.46748
G_Fru.v	0*Fru.v -> Fru	Net fluxes	2.706e-06	1.724	0	Inf	1e-07	8.95008e-06
G6PDH.c net	G6P.c <-> 6PG.c	Net fluxes	6.979	0.5232	6.799	7.184	6.91861	7.03108
CO2.np	CO2.np -> CO2	Net fluxes	8.1	5.211	8.1	8.315	8.1	8.10007
Invertase.c	Suc.c -> Glc.c + Fru.c	Net fluxes	0.05218	0.1788	0	2.147	1e-07	0.322452
3PGA.p net	3PGA.p <-> PEP.p	Net fluxes	0.4405	0.2087	0.2987	0.4405	0.440534	0.44054
PEP.p net	PEP.p <-> PYR.p	Net fluxes	0.4405	0.2087	0.2987	0.4405	0.440534	0.44054
PYR.p	PYR.p + dummy -> ACA.p + CO2.np	Net fluxes	0.4405	0.2087	0.2987	0.4405	0.440534	0.44054
PDH	PYR.c + dummy -> ACA.c + CO2.np	Net fluxes	0.9228	1.727	0.8464	1.016	0.852244	1.00479
CS	OAA + ACA.c -> CIT	Net fluxes	0.9228	1.727	0.8464	1.016	0.852244	1.00479
G_PEP.p	0*PEP.p -> PEP	Net fluxes	1.492e-06	1.797	0	33.36	1e-07	0.0426027
G_PYR.p	0*PYR.p -> PYR	Net fluxes	0.003371	1.759	-1.891e-14	Inf	0.00337118	0.00337118
G_ACA.p	0*ACA.p -> ACA	Net fluxes	0.0001	1.922	0	Inf	0.000100006	0.000100006
G_ACA.c	0*ACA.c -> ACA	Net fluxes	0.000568	1.773	0	Inf	0.000568038	0.000568038
PYRSink	PYR -> Sink	Net fluxes	0.003371	1.759	0	Inf	0.00337118	0.00337118
FA	ACA.p -> fattyacid	Net fluxes	0.4405	0.2087	0.2987	0.4405	0.440534	0.44055
GAPDH.p exch	3PGA.p <-> TP.p	Exchange fluxes	1e-07	1.784	0	Inf	1e-07	226.641
FBA.p exch	TP.p + TP.p <-> FBP.p	Exchange fluxes	1799	0.7907	0	Inf	9.99999e-08	25538.4
TK3 exch	F6P.p <-> E4P.p + EC2	Exchange fluxes	1e-07	1.578	0	38.84	9.99994e-08	0.000913003
ALD exch	TP.p + E4P.p <-> SBP	Exchange fluxes	0.003593	2.063	0	Inf	0.00359275	0.00359276
TK2 exch	S7P.p <-> R5P.p + EC2	Exchange fluxes	4.675	1.976	0	31.65	1e-07	24.2048
TK1 exch	TP.p + EC2 <-> X5P.p	Exchange fluxes	1e-07	1.643	0	118.6	1e-07	188.141
PPE exch	X5P.p <-> RU5P.p	Exchange fluxes	25.44	1.772	0	Inf	1e-07	1463.89
PPI exch	R5P.p <-> RU5P.p	Exchange fluxes	1882000	1.993	1751	Inf	1.88227e+06	1.90561e+06
GLYdil exch	GLY.m <-> GLY.x + dummyGLY	Exchange fluxes	1.302e-06	1.711	0	0.09563	1e-07	8.37928e-06
SERdil exch	SER.m <-> SER.x + dummySER	Exchange fluxes	0.5518	0.1907	0.2411	0.8845	0.212977	0.847902
PGI.p exch	F6P.p <-> G6P.p	Exchange fluxes	43.28	2.079	0	Inf	1.00003e-07	58.1442
FBA.c exch	TP.c + TP.c <-> FBP.c	Exchange fluxes	2.559	0.595	1.45	4.408	1.233	4.29068
PGI.c exch	F6P.c <-> G6P.c	Exchange fluxes	824400	1.679	83.11	Inf	824388	831175
PGM+GPU exch	G6P.c <-> UDPG.c	Exchange fluxes	0.132	1.789	0	Inf	1e-07	4.29188
GAPDH.c exch	TP.c <-> 3PGA.c	Exchange fluxes	6.715e-06	2.838	0	5.178	9.99998e-08	5.46473
PGAM.c exch	3PGA.c <-> PEP.c	Exchange fluxes	75600	1.901	0.0692	Inf	74465.8	78203.4
PPC exch	PEP.c + CO2.np <-> OAA + dummy	Exchange fluxes	0.4961	0.2836	0.3116	Inf	0.322961	34.0425
ACO exch	CIT <-> ICI	Exchange fluxes	6984	1.775	0	Inf	6984.2	6984.2
SD exch	SUC <-> FUM	Exchange fluxes	6.681	1.449	1.318	Inf	1.97682	631.773
FS exch	FUM <-> MAL	Exchange fluxes	5825	2.55	0.2614	Inf	5821.15	5931.03
MDH exch	MAL <-> OAA	Exchange fluxes	3.874	1.254	0.2614	Inf	0.327125	111.398
T_DHAP exch	TP.p <-> TP.c	Exchange fluxes	7.899e-05	1.851	0	27.98	1e-07	30.1774
ALT exch	PYR.c <-> ALA.c	Exchange fluxes	16350	1.855	0	Inf	16352.8	16397.2
ASPT exch	OAA <-> ASP	Exchange fluxes	7.062e-06	0.1118	0	0.2223	1e-07	1.33359e-05
GLUDH exch	AKG <-> GLU	Exchange fluxes	7.553e-06	0.833	0	22.13	1e-07	0.0262154
PCR exch	GLU <-> PRO	Exchange fluxes	3.369e-06	1.874	0	Inf	1e-07	1.45508e-05
GS exch	GLU <-> GLN	Exchange fluxes	98.49	1.893	0.07255	Inf	1.90465	30823.9
TS exch	ASP <-> THR	Exchange fluxes	0.471	0.2197	0.3141	0.8479	0.316894	0.652473
AS exch	ASP <-> ASN	Exchange fluxes	2.708e-06	5.937e-06	0	0.4251	1.56411e-06	3.97807e-06
SucTransport exch	Suc.c <-> Suc.v	Exchange fluxes	6.464	0.948	0	36.42	1e-07	17.2658
FruTransport exch	Fru.v <-> Fru.c	Exchange fluxes	5.185e-06	1.825	0	Inf	1e-07	10.0416
GlcTransport exch	Glc.v <-> Glc.c	Exchange fluxes	1.836e-06	1.828	0	Inf	1e-07	100.208
G6PDH.c exch	G6P.c <-> 6PG.c	Exchange fluxes	5.194e-06	1.854	0	Inf	5.19338e-06	5.47559e-06
3PGA.p exch	3PGA.p <-> PEP.p	Exchange fluxes	374400	1.81	0	Inf	374408	378082
PEP.p exch	PEP.p <-> PYR.p	Exchange fluxes	4871	1.88	0	Inf	4871.13	4873.71
